# Supplementary material for: The CD94/NKG2A inhibitory receptor educates uterine NK cells to optimize pregnancy outcomes in humans and mice
Source: Immunity. 2021 Jun 8;54(6):1231–1244.e4. doi: 10.1016/j.immuni.2021.03.021 (PMC8211638; doi:10.1016/j.immuni.2021.03.021)
Supplement: Data S1. List of processed gene expression scores, related to Figure 5 [file mmc2.zip]

Archive with 1 entries (1 files):
- Supplemental_File.csv
