# Supplementary material for: The CD94/NKG2A inhibitory receptor educates uterine NK cells to optimize pregnancy outcomes in humans and mice
Source: Immunity. 2021 Jun 8;54(6):1231–1244.e4. doi: 10.1016/j.immuni.2021.03.021 (PMC8211638; doi:10.1016/j.immuni.2021.03.021)
Supplement: Data S1. List of processed gene expression scores, related to Figure 5 [file mmc2.zip › Supplemental_File.csv]

Supplemental file relating to figure 5
Processed gene expression scores
	GeneName	logFC	logCPM	LR	PValue	FDR	10KO	11B6	12B6	13B6	14B6	15B6	16B6	17B6	18B6	19B6	20B6	2KO	3KO	4KO	5KO	6KO	7KO	8KO	9KO	1KO_B
ENSMUSG00000063787	Chchd1	0.374115922	5.186692869	25.47018397	4.49E-07	0.00262105	6.089750434	5.048122372	4.88744168	5.003512793	4.734655096	4.874723031	4.803677994	4.800548177	5.073422122	4.733601145	5.015425347	5.518626515	5.022652491	5.317113406	5.531357772	5.492319775	5.28132177	5.261757961	5.237783092	5.224490191
ENSMUSG00000057615	Ldoc1	-0.530432366	4.748707118	25.27789832	4.96E-07	0.00262105	4.713143473	5.527676122	5.080647932	4.946841667	4.909914104	4.673606294	4.766223766	4.755260989	4.94114496	4.50784532	5.145679175	4.265348396	4.334245408	4.48450561	4.969108649	4.198502561	4.621847244	4.59358226	4.340191125	4.438903242
ENSMUSG00000037361	Sf3b6	0.40249634	6.028954478	23.99782092	9.64E-07	0.003395178	6.591467674	6.061929963	5.611914842	5.89998834	5.696882393	5.910317595	5.599685132	5.72756535	5.841823814	5.587438997	5.782223011	6.417057351	5.868445346	6.227793171	6.296812537	6.330071876	6.129987623	6.18472022	6.147282323	6.111520621
ENSMUSG00000026192	Atic	-0.360549208	5.088181702	22.05420855	2.65E-06	0.006486443	4.904542205	5.395096776	5.276251233	5.34033605	5.160496349	5.20156339	5.06444792	5.231923444	5.098482056	5.314183679	5.284123467	4.734773457	5.030006738	4.966193791	4.897850518	4.785898264	4.924957182	4.89882314	4.996227841	5.006292599
ENSMUSG00000039016	Timm8b	0.386495081	5.026352299	21.77171552	3.07E-06	0.006486443	5.766722629	4.887534192	4.607823987	4.815433139	4.532411634	4.700637744	4.726271592	4.420152081	5.130075285	4.479551858	4.973514921	5.543101736	4.715709553	5.224599759	5.454348415	4.957986542	4.982221302	5.383040962	5.088603877	5.233118122
ENSMUSG00000028936	Rpl22	0.460890659	6.608867915	21.10304019	4.35E-06	0.007660898	7.256100669	6.320127103	6.260624798	6.419784848	6.13872541	6.52768516	6.438444419	6.220429787	6.713883081	6.075733912	6.545642624	6.991497644	6.416465806	6.796323672	6.944591074	6.900616502	6.741255029	6.596137633	6.599749178	6.651631718
ENSMUSG00000078713	Tomm5	0.364735685	4.928975861	20.40807925	6.26E-06	0.007894758	5.455886445	4.804867967	4.966571974	4.731462686	4.392901425	4.594583352	4.761838881	4.61018906	4.868081217	4.63300561	4.650796892	5.052292175	4.98152003	5.270496621	5.044363487	5.47201578	4.870188091	4.913842284	5.058464322	4.917011982
ENSMUSG00000090733	Rps27	0.449029423	8.21055761	20.31930048	6.55E-06	0.007894758	8.938265646	8.090014028	7.669043916	7.898286165	7.766362071	8.038693721	7.84263804	7.676047559	8.328779151	7.583277305	8.27948704	8.752915707	8.045779063	8.389964132	8.681963921	8.167138381	8.39702508	8.271483639	8.095307802	8.378655165
ENSMUSG00000087687	Pet100	0.476513261	4.389259937	20.26909801	6.73E-06	0.007894758	5.167905415	4.148254163	4.589885372	4.161233555	3.733736782	3.991954924	4.210549444	3.915857954	4.576876042	3.906332974	3.94888443	4.536589234	4.261133856	4.8426873	4.311878847	4.889327049	4.271110473	4.458982141	4.590776282	4.336928302
ENSMUSG00000052033	Pfdn4	0.497917864	4.236930796	20.03894334	7.59E-06	0.008013791	5.025101271	4.053224643	3.771056161	4.001321255	3.911189546	4.188772678	3.719575163	3.751333852	4.114360362	3.783131194	4.13529003	4.725637657	4.258005643	4.445999558	4.584859367	4.511612383	4.248881962	4.342940011	4.031973182	4.368597947
ENSMUSG00000039221	Rpl22l1	0.334155628	6.749485235	16.60327803	4.61E-05	0.043343432	7.745675695	6.915683781	6.025237654	6.403273486	6.49820013	6.709258191	5.854293858	6.353004678	6.418874304	5.877968761	6.822021266	7.41504522	6.693845127	6.543992344	7.272367223	6.654920871	7.024120577	6.610036926	6.627650614	6.986685794
ENSMUSG00000061477	Rps7	0.344281479	7.814753489	16.47679239	4.92E-05	0.043343432	8.37206822	7.862812872	7.507535588	7.660773488	7.473814647	7.606590946	7.519132362	7.385375338	7.831987267	7.254308493	7.80643466	8.19433869	7.618192726	7.969141361	8.187416023	7.86125875	7.886485437	8.000589956	7.734779066	8.010578843
ENSMUSG00000071528	Usmg5	0.381776657	5.361117047	16.08961057	6.04E-05	0.043478411	6.435420878	5.367382788	4.990961652	5.228658173	4.969258046	5.185996416	4.813597873	4.944238361	5.150759507	4.779452392	5.138111064	5.725253325	5.260057959	5.434855459	5.689754975	5.618783178	5.359475557	5.380640514	5.316297774	5.433577866
ENSMUSG00000022450	Ndufa6	0.302296791	5.571842554	16.00440402	6.32E-05	0.043478411	6.208277664	5.500917179	5.452296574	5.388598152	5.172735827	5.350190968	5.357715842	5.200356029	5.628179012	5.088205215	5.584803778	5.860775982	5.312263547	5.798762335	5.782058015	5.721097594	5.624115519	5.713811039	5.538327443	5.678137365
ENSMUSG00000007209	Ceacam9	-0.711813181	2.992292402	15.99136053	6.36E-05	0.043478411	2.325753088	4.351641916	3.330505754	3.104471774	2.909564051	3.332693987	3.132421112	2.949601947	3.120189379	2.903630178	2.920552843	3.101983989	2.526061178	2.353612477	2.772911436	0.384034022	2.925600852	2.996218853	2.714541707	2.985384215
ENSMUSG00000061787	Rps17	0.327766271	7.374064522	15.92592858	6.59E-05	0.043478411	7.756462215	7.419327639	7.249455087	7.39128539	6.888960039	7.145973021	7.220748086	6.905957922	7.527540535	6.996453806	7.205495526	7.668874257	7.031351692	7.663892519	7.491233396	7.618265142	7.341960887	7.653928508	7.420964269	7.433319555
ENSMUSG00000020460	Rps27a	0.384423747	8.263094679	15.78531672	7.10E-05	0.044077269	8.965449675	8.210976626	7.979722384	8.128377512	7.803099862	8.041579787	8.039633351	7.804178741	8.278627958	7.821701973	8.109710222	8.546832336	7.969421872	8.500836924	8.493863722	8.43790887	8.345364031	8.502778679	8.314074483	8.36380317
ENSMUSG00000043110	Lrrn4	-0.766687719	2.965665544	15.56954937	7.95E-05	0.046659129	2.101394701	4.061387271	3.758757427	2.779502136	3.13361422	3.369911207	2.443111392	3.172676374	2.785968022	3.461753899	3.236266115	2.150593655	2.711290643	2.503634915	2.129267724	2.705765457	3.142075212	1.750826011	2.616106474	2.977190012
ENSMUSG00000020056	Washc3	0.342433196	5.641043693	15.37633784	8.81E-05	0.04896105	6.043121537	5.559721507	5.385874123	5.464318234	5.326198823	5.476420323	5.365443477	5.429046522	5.649329748	5.231766372	5.44458555	6.129074169	5.686120092	5.792637463	5.799540952	5.957440542	5.672236931	5.607997202	5.700242155	5.718022164
ENSMUSG00000030647	Ndufc2	0.309039108	5.597854844	15.05865359	0.000104221	0.053977506	6.386455806	5.777271976	5.211847324	5.306951739	5.338668029	5.50179081	5.071551615	5.341530164	5.313504717	5.017808427	5.638090463	5.998626984	5.650778026	5.618330519	5.90290864	5.710865715	5.684710773	5.436021327	5.539167151	5.803924842
ENSMUSG00000019948	Actr6	0.404609965	4.809189145	14.94653725	0.000110601	0.053977506	5.563158573	4.898966269	4.165107246	4.402403507	4.808229747	4.771884931	4.061533843	4.708506005	3.850621824	4.143208746	4.80691218	5.376045307	5.02449457	4.442091818	5.319464685	5.076288665	5.071476265	4.560030746	4.666509829	5.157175159
ENSMUSG00000026021	Sumo1	0.348895502	5.706003732	14.91538081	0.000112442	0.053977506	6.212605982	5.743427553	5.364930405	5.598432892	5.655119576	5.705986232	5.274999969	5.468554726	5.442132733	5.318627238	5.529473189	6.154259694	5.845703917	5.695860033	5.921658174	5.948759419	5.761301705	5.69557946	5.511195431	5.847280944
ENSMUSG00000015575	Atp6v0e	0.393385195	7.081663113	14.71468708	0.000125068	0.057428085	7.726130056	6.963289214	6.800998907	7.099664884	6.669004027	7.077785614	6.611695812	6.900190515	6.928394161	6.645945627	7.053870278	7.469874434	7.175929677	7.203074451	7.234841089	7.297534498	7.129265207	6.90089157	7.036101139	7.206775746
ENSMUSG00000021290	Atp5mpl	0.323783533	5.529563748	14.06316463	0.000176772	0.077212998	6.499701656	5.497913093	5.242201699	5.384500634	5.184872341	5.386965214	5.123742847	5.275345124	5.433717745	5.059820449	5.424505196	5.875995131	5.476028038	5.557320595	5.762875985	5.710865715	5.522772015	5.515846623	5.314337046	5.630602606
ENSMUSG00000060938	Rpl26	0.319153745	7.332690442	13.74738297	0.000209112	0.077212998	7.666641194	7.327553706	7.199598149	7.275688213	6.806080475	7.155773377	7.172008759	6.905957922	7.435243628	6.934400234	7.142116206	7.66728462	7.113261846	7.637010061	7.44615624	7.611405776	7.364103694	7.576078134	7.296377174	7.488771389
ENSMUSG00000032083	Apoa1	3.928100994	7.04566474	13.63094399	0.000222488	0.077212998	10.95544523	-0.455052106	0.546730799	2.847761763	1.897906174	4.992754474	5.508406228	-1.303874154	4.392334725	5.971234092	1.985374029	0.610493875	0.396239241	4.902210549	1.910724009	4.772432305	2.518095943	2.290365031	8.665464865	1.702511208
ENSMUSG00000023089	Ndufa5	0.347431222	4.659086033	13.59801361	0.000226425	0.077212998	5.437514059	4.556099509	4.401800351	4.476651211	4.287505581	4.410372427	4.254907992	4.306142599	4.649730166	4.249428535	4.327215343	4.956623011	4.708852498	4.893651741	4.87329361	5.005849996	4.724756778	4.716689168	4.644828535	4.675054655
ENSMUSG00000040549	Ckap5	-0.283455088	5.594488081	13.58664225	0.000227801	0.077212998	5.209645188	5.607887167	5.842097811	5.727617802	5.778092215	5.790764385	5.560669621	5.925660782	5.398597681	5.767243636	5.604159558	5.509783752	5.899893583	5.313909501	5.533100675	5.397417574	5.634154939	5.287612906	5.384231497	5.417013387
ENSMUSG00000079641	Rpl39	0.36147719	6.315275789	13.57321337	0.000229436	0.077212998	7.003539379	6.257560996	5.78563145	6.318186992	5.902992485	6.241772224	5.763633022	5.630583086	6.360878338	5.612265111	6.310863668	6.995937194	5.977067279	6.333354811	6.887830849	6.218037795	6.5695396	6.480402679	6.105941393	6.440625141
ENSMUSG00000022337	Emc2	0.321029222	5.521670723	13.54433131	0.000232994	0.077212998	6.028465617	5.411153848	5.201888456	5.4032536	5.296145241	5.642770575	4.98766784	5.422623582	5.009428344	5.017808427	5.324693333	6.095188746	5.771960405	5.363304464	5.720673673	5.838533721	5.695708809	5.269563212	5.349228788	5.880612223
ENSMUSG00000030662	Ipo5	-0.328132526	5.708885483	13.47403072	0.000241888	0.077212998	5.222579169	6.047620324	5.777120041	5.987959312	5.748025605	5.865416755	5.746720909	5.674493041	5.828333922	5.937540165	5.821734501	5.762953214	5.578639761	5.480340236	5.70992734	5.244440268	5.554835763	5.810609333	5.290598076	5.742401584
ENSMUSG00000021764	Ndufs4	0.427615503	5.966083698	13.37988114	0.000254338	0.077212998	6.732271271	6.019615793	5.657675256	5.762137494	5.605677454	5.799883867	5.544592947	5.645828349	5.728670655	5.53722995	5.822915088	6.405661984	5.93753068	6.042778734	6.218824515	6.331742141	6.122875357	5.799869761	5.864015039	6.070706517
ENSMUSG00000034192	Lsm3	0.35565439	4.083372099	13.36608375	0.000256216	0.077212998	4.787562128	3.813324053	3.870424397	3.792052142	3.789301221	4.088145088	3.772844795	3.951987556	3.819380892	3.74929757	3.72974299	4.461534597	4.071025848	4.222754413	4.262304519	4.530643459	4.2820976	3.801722957	4.15977088	4.130754908
ENSMUSG00000026154	Sdhaf4	0.375040993	3.732440073	13.35432321	0.000257828	0.077212998	4.503051547	3.76416257	3.499682531	3.618705027	3.37670062	3.509863194	3.385193255	3.536155292	3.52059067	3.077306397	3.440811796	4.003365692	3.721826722	3.944782113	3.783175533	4.044058266	3.657230788	3.840667188	3.87587895	3.937351511
ENSMUSG00000008668	Rps18	0.283584786	7.536673912	13.33681824	0.000260246	0.077212998	7.877593306	7.577806683	7.438854439	7.473634656	7.11372664	7.297323456	7.437402915	7.097057754	7.776317724	7.208593515	7.463806457	7.72954227	7.223212824	7.792419557	7.662241136	7.625432548	7.411570274	7.89669321	7.59963013	7.647905763
ENSMUSG00000014313	Cox6c	0.342732096	6.314644534	13.31564192	0.000263201	0.077212998	7.038702286	6.320977253	6.005074418	6.121482345	5.907184508	6.224097053	5.714560755	6.038124249	6.127471153	5.846311508	6.283682498	6.831089136	6.295817036	6.384646759	6.578322096	6.617753453	6.488062948	6.15763662	6.108772326	6.481027816
ENSMUSG00000041426	Hibch	0.40318518	4.938539477	13.21156596	0.000278227	0.079414955	5.672461126	4.917071232	4.746321352	4.76210648	4.715659833	4.819743833	4.425399794	4.907911703	4.514404132	4.353567301	4.79492988	5.130518831	5.062644665	5.019614315	5.054107279	5.251516611	5.183144612	4.632437015	4.985178218	5.200053814
ENSMUSG00000005413	Hmox1	-0.391078786	6.985869332	13.08061742	0.000298367	0.081841152	6.466560791	7.462729187	7.041821288	7.26614339	7.042149035	7.00621483	7.106369784	6.837595132	7.231869751	7.314279357	7.31064725	6.805303675	6.504230313	6.998104992	6.809459533	6.230178322	6.663563038	7.352418506	6.770363066	6.804756618
ENSMUSG00000002728	Naa20	0.275575939	5.63226322	13.0565499	0.000302226	0.081841152	5.905528393	5.50690665	5.377050397	5.488954612	5.321494945	5.702343361	5.145224585	5.532585727	5.526329134	5.184833071	5.458325398	5.88422931	5.836296287	5.713798364	5.799540952	6.032792585	5.796209661	5.51146493	5.652150197	5.883903385
ENSMUSG00000098234	Snhg6	0.312401171	4.363445249	12.82858401	0.000341364	0.087510733	5.113394405	4.128965933	3.809722026	4.136107308	4.023577399	4.219681543	3.829814115	4.19370528	4.119033094	3.959655714	4.310479111	4.828783487	4.38387878	4.336587425	4.859468077	4.532097043	4.630470238	4.167462323	4.273131217	4.649499812
ENSMUSG00000024608	Rps14	0.473419853	8.650086424	12.78800143	0.00034885	0.087510733	9.047392899	8.802688782	8.458186452	8.500392206	8.141434151	8.371911951	8.496817872	8.220106514	8.871854899	8.235413986	8.679150966	8.984213452	8.322066443	8.872421992	8.761802455	8.713665362	8.692799699	8.930315878	8.67122161	8.762366477
ENSMUSG00000040331	Nsmce4a	0.374836317	6.674932929	12.76277893	0.000353585	0.087510733	7.289264406	6.642652253	6.617025112	6.530728632	6.533203545	6.469580269	6.453023906	6.637209918	6.295817357	6.456522752	6.403735638	6.750807291	6.885427164	6.792108488	6.754493192	7.134856266	6.745230448	6.31990645	6.713473294	6.645181208
ENSMUSG00000020949	Fkbp3	0.320312949	6.207573665	12.74843425	0.000356307	0.087510733	6.883123639	6.252222581	5.946094503	5.905146045	6.034318166	6.254266068	5.503161798	6.123765307	5.577304026	5.693888203	6.038461122	6.586430321	6.554817958	6.086617984	6.44210553	6.580305855	6.429150319	5.83711362	6.097415109	6.467929274
ENSMUSG00000095362	Gm14325	0.374875124	2.913136086	12.69271791	0.000367082	0.088108101	3.468224705	2.844350713	1.944130047	2.648947359	2.693580304	2.970299802	2.125826418	2.674842994	2.350206066	2.308830328	2.90279794	3.612074136	3.189672915	2.806876388	3.654581227	2.968791668	3.337305878	2.750666597	2.678410957	3.190676153
ENSMUSG00000032080	Apoa4	2.69700604	5.980790044	12.63034814	0.000379534	0.08888832	9.634460827	3.402290783	3.084670022	3.481187801	3.014321964	4.516522318	5.04653413	3.019367577	4.252609158	5.37603451	2.929349021	3.421553706	2.418096032	4.57471739	3.001604784	4.207627687	3.914227707	3.614206319	7.613848741	3.653524887
ENSMUSG00000008333	Snrpb2	0.255966255	5.544363024	12.54498785	0.00039727	0.08888832	6.097962502	5.679901778	5.143487738	5.406490247	5.467736755	5.54174966	4.98766784	5.37351783	5.080626631	4.956401071	5.34948211	5.964085133	5.793726039	5.44855471	5.871566814	5.722371492	5.730884206	5.503764797	5.412001561	5.732699197
ENSMUSG00000030681	Mvp	-0.278479122	7.140145276	12.52111885	0.000402378	0.08888832	6.787716258	7.473856445	7.614292943	7.29393525	7.155733225	7.035946114	7.426593658	7.034197977	7.308019147	7.53406749	7.246545877	6.57290959	6.806796321	7.136625038	6.795731548	6.953103921	6.764944863	7.288232786	7.126594694	6.893969663
ENSMUSG00000038174	Fam126b	0.271388769	5.126846163	12.51360388	0.000404	0.08888832	5.400052126	5.250874926	4.337096502	4.638176982	5.29933842	5.361013961	4.581178257	5.103294428	4.40578212	4.482723117	5.115165568	5.643532583	5.368459097	4.765045289	5.592812507	5.129111534	5.603824628	4.996117995	5.03484387	5.418527133
ENSMUSG00000030220	Arhgdib	-0.459020895	5.057335963	12.25633964	0.00046368	0.099937267	4.561908132	5.370671025	4.919837415	5.393499862	5.135701407	5.20156339	4.91580992	4.854035571	5.546415456	5.398876406	5.485418653	5.025244766	4.528490519	5.052024761	5.163923449	4.181930462	4.924957182	5.299098158	4.534619805	4.810354333
ENSMUSG00000031304	Il2rg	-0.381463418	5.201597066	12.11188815	0.000501014	0.105824131	4.954498142	5.733245178	5.31792286	5.335250017	5.388993808	5.066397321	5.268832608	5.02065101	5.484392453	5.116042275	5.520769246	5.059581578	4.569443415	4.947019273	5.463517097	4.549426756	5.0735857	5.491580936	4.922200968	5.146253368
ENSMUSG00000079435	Rpl36a	0.282869219	6.565563508	11.91766478	0.000556041	0.115144181	7.226443554	6.542703097	6.189101666	6.311728022	6.201513854	6.360553336	6.268550739	6.077497441	6.630841547	5.970669515	6.569752934	7.021047264	6.393842466	6.676707338	7.008002253	6.572557004	6.750514022	6.712369819	6.384889535	6.733573055
ENSMUSG00000098905	Zfp953	0.430482373	2.372860707	11.80754365	0.000589912	0.119808879	2.627521883	2.198956022	1.557842976	2.039040301	2.392400476	2.59404333	1.579236588	2.191427779	1.567456086	1.36391771	2.431643239	3.129952819	2.915680474	2.049009772	3.060798862	2.446856825	2.887738922	2.206109307	2.163641494	2.74595499
ENSMUSG00000051671	Coa6	0.335353843	3.546417694	11.74118563	0.000611321	0.121814295	4.10704382	3.459000653	3.269397887	3.386020291	3.243791446	3.504295043	3.145944482	3.187905615	3.257906504	2.995302394	3.422237211	3.993250404	3.543183726	3.655201022	3.829298802	3.887067733	3.690599007	3.408083246	3.572176032	3.841300287
ENSMUSG00000021040	Slirp	0.327273662	4.983956215	11.67239689	0.000634342	0.124060914	5.965744182	4.928272531	4.75253706	4.775936934	4.572555183	4.819743833	4.499257382	4.62425147	4.687970767	4.41295586	4.856178575	5.482925536	4.972005902	5.001141295	5.42836171	5.088195354	5.139508907	4.863158191	4.668046096	5.187678639
ENSMUSG00000035171	1110059E24Rik	0.287957422	4.741634203	11.60810464	0.00065665	0.126088811	5.163440678	4.857379763	4.198273035	4.577730875	4.703659522	4.855171016	4.131181419	4.687229504	4.325174199	4.255003409	4.735987494	5.256385863	4.917535234	4.669679588	5.049243609	4.671842878	4.924957182	4.601849623	4.637005567	5.044047941
ENSMUSG00000072235	Tuba1a	-0.256478023	5.909553289	11.53765331	0.000682007	0.128619161	6.193025462	6.221592661	5.809676669	5.95407565	5.995471324	6.164447986	5.652750667	5.864184477	6.064065208	5.723009145	6.172309144	6.053203443	5.828936592	5.543709125	6.071896597	5.3077604	5.805123663	5.938514378	5.416578377	6.00874344
ENSMUSG00000028452	Vcp	-0.276004757	7.40703852	11.41574335	0.000728244	0.134929473	7.208135422	7.671771868	7.657662657	7.540161771	7.457828395	7.410303258	7.622508819	7.548750258	7.525782087	7.513477435	7.357837386	7.267049057	7.373864361	7.306100687	7.192457838	7.077277525	7.162346506	7.562375776	7.218838021	7.252051462
ENSMUSG00000020609	Apob	3.314191291	7.249378891	11.16874939	0.000831867	0.151471475	10.85355065	1.95791789	2.21290934	4.354608728	3.44748986	6.317545266	5.906870445	2.145363535	4.854135234	6.704162246	3.927091983	2.415896977	3.517252844	5.745852829	3.506312409	6.151031312	4.906141971	2.585401334	9.387273246	2.470449178
ENSMUSG00000021495	Fam193b	0.276796351	5.82844657	11.0865784	0.000869548	0.155574034	5.373237686	5.475180817	5.703312814	5.598432892	5.662577881	5.526722845	6.064716594	5.65133238	5.897958911	5.918930915	5.744093768	5.825578022	5.697710967	6.040196011	5.596151098	6.223895988	5.869672038	6.266952218	6.107074433	5.901330563
ENSMUSG00000046876	Atxn1	0.424064893	3.458538563	11.05630803	0.00088386	0.155574034	3.934362562	3.316228593	3.25545955	2.992627399	3.140752373	3.101475509	3.480783776	3.261729862	3.360124298	3.515385215	2.920552843	3.726406015	3.391573695	3.248442394	3.410955564	3.768749619	3.826889973	3.996151615	3.42366632	3.524513419
ENSMUSG00000042043	Tbca	0.34730008	5.967276439	10.95054489	0.000935761	0.162009363	6.711777695	5.9835595	5.870952381	5.757075291	5.714929689	5.872997946	5.538624508	5.740533884	5.68915282	5.552401528	5.821734501	6.235886128	6.009051378	6.021986317	6.167008861	6.31452956	5.924460356	5.961183181	5.876028715	6.067815466
ENSMUSG00000025467	Prap1	1.313263127	3.636960664	10.91997465	0.000951329	0.162048173	4.847237499	0.966442228	2.792994257	1.013378936	1.756370823	2.25258131	1.184205318	1.532561119	3.989785628	3.687422565	4.343759647	4.362850732	3.380109497	4.507125388	3.602411297	4.520427162	4.46356015	4.415087218	3.266233427	2.470449178
ENSMUSG00000032330	Cox7a2	0.319283305	6.66815468	10.84352762	0.000991417	0.163618198	7.551764028	6.585782776	6.444245357	6.540336901	6.161715491	6.467435632	6.341867372	6.244299815	6.666789657	6.201839728	6.437269799	7.054875169	6.469492076	6.829235026	6.862408304	6.971166456	6.747214056	6.704713763	6.678840249	6.651631718
ENSMUSG00000001924	Uba1	-0.250767112	6.685437859	10.81546628	0.001006557	0.163618198	6.264600142	6.79360166	6.914836843	6.878602866	6.764517959	6.838233592	6.852388541	6.668761001	6.921389148	6.853722812	6.74688646	6.476357649	6.634775103	6.636663608	6.364940434	6.513074722	6.558285634	6.63240457	6.595315188	6.574971703
ENSMUSG00000036850	Mrpl41	0.290307171	4.445810451	10.80269377	0.001013525	0.163618198	5.115707297	4.272990063	4.465241015	4.291236133	4.072923177	4.355764097	4.191113016	4.046917333	4.426663709	3.96192998	4.307108439	4.553898255	4.448422288	4.817268093	4.530056603	4.748872709	4.447383555	4.438356193	4.460317055	4.485865977
ENSMUSG00000078861	Zfp931	0.424142582	2.541270929	10.786343	0.001022517	0.163618198	3.424116204	2.918120032	1.269661708	1.852283002	2.623972645	2.685449264	1.301634342	2.653060391	1.45368262	1.157163412	2.515814255	3.30371823	2.985431261	2.038695824	3.395709317	1.960220002	3.101301166	2.045671991	2.206558623	3.140192663
ENSMUSG00000032459	Mrps22	0.26204315	4.776257023	10.74819206	0.001043812	0.16453288	5.192217506	4.770427942	4.755015864	4.603342759	4.603884684	4.643528065	4.341691901	4.635403534	4.528522432	4.457155687	4.650796892	5.066834335	4.825441654	4.917771027	5.041917222	4.998508071	4.823321214	4.660411757	4.945190747	4.770605793
ENSMUSG00000038690	Atp5j2	0.306759113	6.860281528	10.6478573	0.001101985	0.169326062	7.551336913	6.779445342	6.799198548	6.737626806	6.376492222	6.601253472	6.729403388	6.519504178	7.029271448	6.455716068	6.790988137	7.095040017	6.483621823	7.101442166	6.977605328	6.92100924	6.732603858	7.104071085	6.93795827	6.954699836
ENSMUSG00000022940	Pigp	0.294852308	5.154774597	10.61714625	0.001120438	0.169326062	5.950276402	5.241925052	4.75253706	4.906261637	4.880367415	5.194665464	4.604221123	5.07285522	4.755549761	4.662669746	5.18293543	5.52916678	5.26318173	4.978387041	5.50673343	5.197578125	5.433612273	4.707141455	5.0654757	5.435074339
ENSMUSG00000029147	Ppm1g	-0.23862793	5.70983808	10.61404296	0.00112232	0.169326062	5.616396757	5.769819309	6.09880112	5.85153302	5.668763817	5.647830014	5.854980186	5.754665905	5.827620421	5.89592147	5.672551978	5.40303933	5.531488182	5.772550119	5.467168316	5.677758691	5.415432187	5.728043395	5.754033786	5.578742808
ENSMUSG00000027165	B230118H07Rik	0.358254526	3.998680229	10.55722593	0.001157348	0.172151375	4.460010934	4.148254163	3.7313254	3.894727262	3.733736782	4.031203889	3.657984181	3.835939912	3.733621002	3.26582512	3.694057944	4.390090442	4.187410923	4.140744877	4.134959185	4.240008351	3.992124858	4.104852994	4.003050422	4.130754908
ENSMUSG00000063882	Uqcrh	0.304134083	7.050131097	10.52928087	0.001174979	0.17223965	7.639571924	7.025109684	6.929724258	6.843211651	6.628319913	6.943306114	6.819010225	6.645507389	7.14203714	6.502164427	6.822611563	7.424015613	6.843781202	7.255507042	7.232697613	7.330905258	7.042544493	7.248962505	7.015431337	7.132626764
ENSMUSG00000051154	Commd3	0.246389171	5.951081355	10.5049387	0.001190559	0.17223965	6.720162102	5.856806736	5.339555055	5.780340498	5.782662733	5.890178229	5.471288445	5.707891315	5.640419174	5.498587956	5.975093493	6.587271175	5.965607317	5.878999638	6.321226712	5.888187001	6.216530524	5.735576962	5.718890641	6.205708012
ENSMUSG00000047205	Dusp18	-0.639335502	3.417205539	10.392812	0.001265068	0.179266441	2.309680563	3.999011211	3.241385235	4.039347435	4.353506813	3.575056786	3.323056632	3.25451513	3.462946657	3.302180094	3.668017159	3.451416262	1.897207114	3.557443396	3.190147413	2.637180765	2.989558477	3.858027452	2.984900501	3.176431653
ENSMUSG00000028609	Magoh	0.242762434	5.906219505	10.37052101	0.001280434	0.179266441	6.461114125	6.046592755	5.654359515	5.755172377	5.604387157	5.828016287	5.511891954	5.707891315	5.633087546	5.574120739	5.776140887	6.340328662	5.93753068	5.987546159	6.070697104	6.161400253	5.870885483	5.858834542	5.872701606	6.052297913
ENSMUSG00000108414	Snhg1	0.291553115	4.294523861	10.35670445	0.001290053	0.179266441	4.967361917	4.113347501	3.666969067	4.143885173	4.023577399	4.216279745	3.716557269	3.934035852	4.076423459	3.818701356	4.187551839	4.743851769	4.242262015	4.213614415	4.791196311	4.275154505	4.613172399	4.34786371	4.204919814	4.78241065
ENSMUSG00000014856	Tmem208	0.274770112	5.645803364	10.26327026	0.001357049	0.186074783	6.016137581	5.875445129	5.657675256	5.571291624	5.275215503	5.394509934	5.479323042	5.517596017	5.419582763	5.491521129	5.491370899	5.7584809	5.711498204	5.845368496	5.627488224	5.916288585	5.599439201	5.66532952	5.675251164	5.695722795
ENSMUSG00000078670	Fam174b	-0.44006917	3.140770506	10.23998659	0.001374286	0.186074783	2.763536432	3.633388917	3.11971457	3.372843426	3.243791446	3.49309385	3.629386537	3.247264136	3.157007042	3.051910404	3.236266115	3.184314568	2.556935713	3.18438908	3.333060151	2.138748537	2.808897067	3.417481287	2.524096671	2.821130298
ENSMUSG00000042699	Dhx9	-0.292251817	7.019385305	10.19402573	0.001408964	0.188355277	6.483674144	7.108224118	7.089986086	6.982832115	7.394665665	7.161533357	6.893388051	7.388262407	6.75611693	7.089097605	7.023384458	6.980018528	7.435043802	6.600744522	7.02729861	6.82969267	7.130278896	6.794910948	6.74511268	7.06174309
ENSMUSG00000053453	Thoc7	0.21381078	5.454643343	10.06239465	0.001513264	0.199769774	5.942479875	5.362436337	5.224423625	5.293028951	5.232422487	5.482096891	5.147467325	5.338121411	5.261622129	5.059820449	5.369010959	5.740451702	5.496080862	5.488888841	5.570921287	5.644546159	5.589154397	5.436021327	5.52567282	5.602909944
ENSMUSG00000022962	Gart	-0.239061339	4.909184947	10.01350148	0.001553968	0.20261057	4.694696893	4.91931846	5.302754422	5.058041681	4.947034662	4.92976225	5.127156038	4.957628451	4.971175102	5.179956977	4.842273294	4.627683478	4.749514316	4.848603759	4.767701724	4.802856955	4.735454845	4.959592981	4.826393276	4.707613282
ENSMUSG00000038299	Wdr36	-0.243308816	5.065460104	9.989407791	0.001574432	0.20277536	5.205307965	5.112387636	5.054725042	5.090601484	5.267084057	5.194665464	4.848479387	5.296575515	4.964699775	5.048094248	5.130503042	5.081231373	5.236411559	4.77750416	5.286779419	4.732528413	4.938909288	4.9515289	4.771712192	5.140761309
ENSMUSG00000066149	Cdc26	0.251261815	4.731513924	9.920555531	0.00163443	0.205771585	5.205307965	4.767936193	4.624187041	4.535486332	4.54322627	4.562792854	4.564490781	4.640947404	4.432306622	4.504728865	4.551738735	4.966997462	4.791227039	4.812735487	4.856687	4.885920473	4.772285443	4.808844087	4.753014698	4.833234275
ENSMUSG00000070003	Ssbp4	0.258596201	5.319427992	9.91804153	0.001636664	0.205771585	5.271112271	4.87137555	5.675449752	5.34033605	4.973262138	4.835350378	5.630475943	5.173830471	5.377302845	5.239286023	5.093806714	4.656813373	4.956651574	5.791870023	5.004716591	5.917401342	5.169403156	5.501557189	5.829422747	5.187678639
ENSMUSG00000085241	Snhg3	0.400691897	3.121489291	9.829370692	0.001717471	0.21339072	3.995924155	3.111339374	2.234386364	2.966550031	2.909564051	3.033517407	2.098266446	2.993599199	2.617875305	2.257912385	3.271282265	3.887994134	3.176478751	2.679896461	3.823613392	3.220323879	3.540076545	2.78737437	2.834316524	3.425605532
ENSMUSG00000073664	Nbeal1	0.277119682	5.985733701	9.790237819	0.001754408	0.215445347	5.736983335	5.719126024	5.38667361	5.680936291	6.19809638	6.079002568	5.443266121	6.102826918	5.318591814	5.764640499	5.859042201	6.439581566	6.435282122	5.759263228	6.285483121	6.294970232	6.515477659	5.710947642	5.889919388	6.254834924
ENSMUSG00000062006	Rpl34	0.26393613	7.899974579	9.714703084	0.001827996	0.219618377	8.318106494	8.0031665	7.766090807	7.867202886	7.514911803	7.58169141	7.798187405	7.434883923	8.054265437	7.545486009	7.853119206	8.188255154	7.659082996	8.064207823	8.15552426	7.933986587	7.922040386	8.114939062	7.883193379	7.963135644
ENSMUSG00000044903	Psg22	-0.702398685	6.092238723	9.712709785	0.00182998	0.219618377	4.912545896	7.138438845	5.880632927	6.575269361	6.271471935	6.126894262	6.361320518	6.001961002	6.214644232	5.868301846	6.264693879	6.449788799	4.917535234	5.754544367	6.399746528	3.642548147	6.356511503	6.361887317	5.121494566	6.116192374
ENSMUSG00000002014	Ssr4	0.310374954	8.249237582	9.645047188	0.001898628	0.225296769	8.493537121	8.255012918	7.801294947	8.120884859	7.888533195	8.107791636	8.170142102	8.064045924	8.337075224	7.753266798	8.244451623	8.839449713	7.983458322	8.364382353	8.545505852	7.781769809	8.257866068	8.596258629	8.370716545	8.448854104
ENSMUSG00000029632	Ndufa4	0.328357543	7.011304986	9.600563933	0.001945176	0.228255623	8.193083647	6.92130069	6.662296155	6.666176191	6.67884505	6.835464607	6.499853603	6.793473808	6.660793403	6.640986516	6.879886922	7.356077561	7.087500218	6.952477069	7.188039597	7.322319644	7.113973774	6.650450891	6.920341129	7.108915
ENSMUSG00000001525	Tubb5	-0.267534429	7.944013362	9.562782642	0.001985619	0.229149454	7.895875816	8.345318711	8.274289356	8.142398041	7.902249108	7.941350575	8.069064788	7.709080443	8.142252932	8.050367418	8.112368003	7.663302849	7.510918284	7.844603449	7.946144006	7.662073283	7.71500068	8.025387725	7.803486774	7.806618184
ENSMUSG00000040822	1700123O20Rik	0.212762003	5.45816925	9.553036927	0.001996189	0.229149454	5.910865475	5.508400141	5.336248064	5.394315197	5.242411059	5.365627646	5.20458742	5.196596393	5.263733654	5.117063032	5.421390953	5.785109155	5.422547547	5.657616012	5.602805191	5.588366004	5.449943146	5.436021327	5.475669766	5.529159044
ENSMUSG00000027835	Pdcd10	0.255049223	5.420952647	9.43867602	0.002124568	0.241264129	6.159788871	5.552500715	4.570314108	5.048750264	5.522047307	5.619780926	4.474460504	5.381819074	4.694246803	4.67242378	5.468922206	5.980819659	5.798040037	4.962106365	5.958441687	5.300102356	5.80258242	5.036323394	5.008406753	5.816609849
ENSMUSG00000040383	Aqr	-0.227113675	5.136550138	9.380577238	0.002192965	0.243311372	4.672873478	5.072558543	5.282278525	5.308682678	5.307290584	5.211848831	5.38648349	5.242901998	5.133543315	5.395515157	5.138111064	4.848556355	5.287931355	4.962106365	4.997159955	5.071298396	5.084086854	5.136466765	5.101168085	4.83776704
ENSMUSG00000008540	Mgst1	0.566316025	4.856535131	9.351204428	0.00222839	0.243311372	6.573911973	4.01170404	4.090520437	4.392644	4.428334965	5.312454775	4.027844005	4.755260989	4.487554058	3.979996178	4.198508671	5.358421434	5.040968293	4.420407972	5.002202108	5.050148702	4.917930202	4.447559705	4.437078749	5.191225248
ENSMUSG00000060726	Tmsb15a	0.494159143	2.590876597	9.349317849	0.002230685	0.243311372	3.707825858	2.353193687	2.944019852	2.166689169	2.072297809	2.25258131	2.188156623	1.926777175	2.268443198	2.27995477	2.189541382	2.690868574	2.747430297	2.590930708	2.819358775	3.459105488	2.246174662	2.310681948	2.389028407	2.716722683
ENSMUSG00000023764	Sfi1	0.291763239	6.004944212	9.34598034	0.002234751	0.243311372	5.405733806	5.843851718	6.010790074	5.6498651	5.912407466	5.621067786	6.312186812	5.951545156	5.786356301	6.194605395	5.621903188	6.083317104	6.02570137	6.47012078	5.847955489	6.437911645	5.761301705	6.137162718	6.358015831	6.090783265
ENSMUSG00000045330	4933402E13Rik	0.5226438	8.401730552	9.298411402	0.002293527	0.245545442	9.352312023	8.145297506	8.178744432	7.900152997	8.351938753	8.27448495	7.912380087	8.52917821	7.684926611	8.203333914	7.893291514	8.55867056	8.932901643	8.322483906	8.37158865	9.070851977	8.527593344	7.942982299	8.285460174	8.376320254
ENSMUSG00000036459	Wtip	0.240056883	5.413406521	9.280586284	0.002315953	0.245545442	5.760823611	5.139627872	5.607806597	5.380391445	5.119533786	5.035846706	5.481991329	5.282456691	5.401477321	5.472505255	5.261662279	5.125896668	5.421149842	5.728311072	5.172894705	5.842053909	5.244347719	5.305439565	5.679827298	5.418527133
ENSMUSG00000032193	Ldlr	-0.313469261	6.595552325	9.271906876	0.002326953	0.245545442	5.989900644	7.182138789	6.848778291	6.821249426	6.850294126	6.551502679	6.855821449	6.304923717	6.723503659	6.851271259	6.639756626	5.982098925	6.054835054	6.388205358	6.248831416	6.434029266	6.281846262	7.030185782	6.620923997	6.467198079
ENSMUSG00000025147	Mob2	0.264638386	5.347642889	9.246433184	0.002359546	0.245545442	5.730961197	5.000096922	5.357609234	5.155521134	5.1068325	5.258901169	5.330338423	5.327846562	5.37925178	5.258840629	5.254680196	5.444463677	5.40143844	5.390933761	5.343501671	5.595335526	5.482060559	5.091673396	5.45801749	5.392574928
ENSMUSG00000060459	Kng2	1.319600758	3.078728399	9.237162839	0.002371521	0.245545442	5.817335381	1.067162394	2.363450889	2.039040301	2.116415497	2.265805249	2.615025332	2.453289086	2.493841837	2.820849709	2.274836629	2.445875642	3.05196472	2.597972427	2.201188855	3.347954244	2.518095943	2.057742658	4.012755911	2.022197494
ENSMUSG00000022999	Lmbr1l	0.248793462	4.586008182	9.164052553	0.002468154	0.252115187	4.784657933	4.394271179	4.531802885	4.504104321	4.416620216	4.20945199	4.626901725	4.445717402	4.576876042	4.676583976	4.522971007	4.519070021	4.643230946	4.785236669	4.421328733	4.925171983	4.507912817	4.714784674	4.701436575	4.615587062
ENSMUSG00000028080	Lrba	-0.26703315	4.822803324	9.150599214	0.002486366	0.252115187	4.257063525	4.745314635	4.909861192	4.826349367	5.030106254	4.866065943	4.992666151	5.016391912	4.811469704	5.18288461	4.816426878	4.672746058	4.950851308	4.572931608	4.650559103	4.876796749	4.795475211	4.790878021	4.787346053	4.636550614
ENSMUSG00000033732	Sf3b3	-0.234330381	6.049963525	9.129018147	0.002515867	0.252115187	5.586692374	6.17627319	6.340782762	6.200056159	6.163468877	6.029466313	6.222490238	5.970382954	6.133834303	6.320021173	5.993034879	5.734391551	6.062027469	5.911158066	5.80676344	5.935089714	6.002928731	6.156233917	6.021931248	5.991557023
ENSMUSG00000028898	Trnau1ap	0.258957409	4.536162477	9.111821819	0.002539628	0.252115187	4.987708321	4.348309969	4.537573526	4.359627088	4.12424255	4.410372427	4.403047785	4.28505356	4.585342627	4.461984222	4.454543741	4.57439863	4.451164073	4.844168691	4.494716684	4.903996629	4.34980452	4.488264032	4.731135186	4.610298229
ENSMUSG00000020027	Socs2	0.349845265	3.305169884	9.088798273	0.002571798	0.252115187	4.000937653	2.962380983	2.899900721	3.059946974	3.321231783	2.978355162	3.22027094	3.338798177	3.077614389	2.941000929	3.178410091	3.391059931	3.712715558	3.335278931	3.426042375	3.55660011	3.272672729	3.133710152	3.375583323	3.467156689
ENSMUSG00000021686	Ap3b1	-0.238617708	6.290476352	9.082891158	0.002580118	0.252115187	5.922802208	6.567272639	6.461802063	6.405297214	6.385534476	6.336470285	6.450301451	6.406061108	6.269789281	6.297686995	6.410033858	6.247634945	6.282023618	6.099079912	6.386310426	5.824366445	6.241137163	6.290159387	6.123964111	6.196031736
ENSMUSG00000090841	Myl6	0.331756862	8.6157184	9.067392227	0.002602079	0.252115187	8.971208776	8.58144949	8.607534224	8.387507678	8.305648929	8.493175127	8.393960912	8.387342149	8.809172959	8.420019172	8.501249269	8.832019737	8.523724194	8.877946831	8.659001473	8.797794541	8.544041192	8.799291353	8.489296568	8.689005445
ENSMUSG00000025290	Rps24	0.303075294	8.515031398	9.045259677	0.002633768	0.252865688	9.159111014	8.573802039	8.348079181	8.384330713	8.227972894	8.402541972	8.244573163	8.243981847	8.550910498	8.063929111	8.426525768	8.836093273	8.473700874	8.608050816	8.778245699	8.438393435	8.541566888	8.629113881	8.359350708	8.598251825
ENSMUSG00000035236	Scai	0.402576984	3.901857927	8.996405876	0.002705111	0.257375462	3.891811907	3.911412598	2.978368764	3.51156459	4.095141095	4.395409618	3.043697308	3.934035852	2.978248768	3.073104655	3.72469885	4.327055102	4.448422288	3.524560339	4.43257775	4.218502194	4.550942524	3.412789919	3.501555568	4.393442451
ENSMUSG00000028909	Ptpru	0.259036703	5.693223635	8.979794011	0.002729814	0.257406856	5.194407514	5.378858978	5.64837191	5.594181229	5.590117199	5.041624443	6.133648796	5.411314169	5.677320892	6.232305014	5.570817484	5.358421434	5.509296219	5.884049382	5.439556234	6.110254303	5.22928863	6.122153282	6.286807544	5.516492179
ENSMUSG00000022875	Kng1	1.851499223	3.904310366	8.916374033	0.002826251	0.263719597	7.380090389	1.034364138	1.952793588	2.431057985	2.187073212	2.752743282	2.791743103	2.789101079	2.464768313	3.561105996	2.480340532	2.255880528	2.720410783	2.4345119	2.235848099	3.006925728	2.246174662	1.705512195	5.161308037	2.022197494
ENSMUSG00000037656	Slc20a2	0.322175111	5.758573372	8.884577498	0.002875896	0.263719597	6.032143578	4.987301105	5.667576999	5.62923469	5.561146732	5.651612983	5.853607202	5.841491966	5.559366158	5.977991836	5.530918755	5.55346533	6.120035251	5.808660124	5.541783745	6.402190896	5.702540248	5.537557669	5.926962066	5.719250969
ENSMUSG00000028195	Cyr61	-0.479549732	6.046831059	8.878979521	0.002884727	0.263719597	5.441207301	6.451705188	5.645702754	6.569505707	6.079594419	6.552851876	5.788275906	5.35845415	6.828513701	6.53804695	6.010755883	5.985929934	5.60719199	6.078459622	5.871566814	5.324634124	5.695708809	6.468019058	5.296569539	5.880612223
ENSMUSG00000041353	Tmem29	0.362818065	3.390022131	8.864213086	0.002908156	0.263719597	3.802749851	3.501617005	2.849758632	2.912937136	3.154923591	3.652612478	2.709128179	3.38578132	3.129482255	2.954769105	2.981028748	4.124163196	3.730880707	3.564650065	3.777305046	3.539356866	3.628821993	3.045542045	2.994728445	3.513223048
ENSMUSG00000000581	C1d	0.249013237	5.632780167	8.855783646	0.002921617	0.263719597	6.487251232	5.685193704	4.987803676	5.132250587	5.437623078	5.782737274	5.005086688	5.538538273	5.252081834	4.936879393	5.510547828	6.249760852	5.747632723	5.452445007	6.013165474	5.682348026	5.846420521	5.502661415	5.36919929	5.927082864
ENSMUSG00000073987	Ggh	0.259910306	5.112383912	8.83489761	0.002955242	0.264494176	5.736983335	5.100553937	4.62824897	4.823930667	4.890989404	5.337721589	4.33580372	5.099272782	4.832960184	4.485887421	4.98410722	5.750996096	5.395756788	5.040440701	5.359306682	5.120440942	5.418754743	4.830112144	4.808395549	5.370846326
ENSMUSG00000079659	Tmem243	0.478861844	2.76259305	8.816038068	0.002985943	0.264996159	3.980778274	2.379547701	1.900014338	2.379285156	2.550835521	2.604490271	2.329183542	2.876290403	2.366016936	2.212790807	2.857430527	3.30371823	2.915680474	2.80078594	3.070432649	2.726228867	2.87811612	2.32073411	2.772818782	2.848340926
ENSMUSG00000028029	Aimp1	0.233938413	5.671160946	8.775686049	0.003052723	0.26866508	6.039471491	5.632750193	5.542585778	5.533303603	5.452041342	5.470721331	5.456893289	5.491750536	5.496114444	5.365765302	5.474942761	5.973120145	5.764264186	5.901229821	5.838119733	5.901744091	5.666658192	5.735576962	5.655251782	5.777035666
ENSMUSG00000039001	Rps21	0.256813857	7.749750774	8.741750753	0.003110058	0.270094878	8.167114636	7.748028471	7.764400123	7.948000471	7.182352688	7.390442973	7.688683309	7.241353279	8.015475974	7.62028387	7.580083518	7.805574092	7.267051645	8.134450513	7.666217417	8.037274304	7.483935106	8.114758534	7.941362088	7.594668148
ENSMUSG00000006576	Slc4a3	0.291023521	4.040493287	8.692157173	0.003195822	0.270094878	3.393943062	3.832528977	4.088556318	3.968848737	3.79835741	3.662645239	3.970729336	3.76154891	4.13526949	4.209789316	3.754702495	3.762588112	4.04947598	4.534910325	3.667334177	4.737577177	3.760353313	4.417431077	4.417118911	4.019446777
ENSMUSG00000040808	S100g	0.960889192	7.783608724	8.691677928	0.003196662	0.270094878	9.979069349	6.824504896	7.186343506	7.239394626	6.255942332	7.258986337	7.422432399	7.158259437	7.591140736	7.210507584	7.49857625	7.54320802	8.019695992	7.945009965	7.817972146	8.545010931	8.0520902	4.566381379	7.778281114	6.943177335
ENSMUSG00000051285	Pcmtd1	0.222829422	5.259395252	8.686723556	0.003205363	0.270094878	5.051919635	5.245511667	4.592659719	4.918782631	5.411301421	5.428716315	4.82485198	5.385126243	4.896936192	4.757363728	5.312977842	5.638673665	5.656728822	5.112282909	5.524365029	5.285525307	5.578795747	5.265665865	5.256284818	5.483606808
ENSMUSG00000037722	Gnpnat1	0.25488545	5.074388135	8.68243731	0.00321291	0.270094878	5.392441578	5.185161157	4.337096502	4.921047547	5.043498103	5.140057972	4.467296688	4.856420327	4.794043813	4.407960123	5.037967457	5.737424809	5.136045557	4.829285881	5.688191509	4.74009495	5.2794954	5.182669593	4.969066745	5.442533511
ENSMUSG00000037531	Mrpl47	0.278624605	4.121825687	8.677052201	0.003222418	0.270094878	4.8105876	4.073545267	3.821595631	4.055931489	3.923658509	4.102957359	3.86021411	3.796742561	3.861816499	3.69016869	4.016487282	4.314923101	4.258005643	4.086703073	4.443739734	4.406171135	4.296618142	3.885376551	4.031973182	4.247776096
ENSMUSG00000063550	Nup98	-0.218437551	5.962723997	8.649326305	0.003271823	0.272076566	5.483013645	5.946578927	6.03699802	6.082555001	6.205774343	6.072432471	6.205907644	6.000883532	5.883613786	6.125783126	5.989884922	5.875995131	5.90390194	5.82375612	5.944102663	5.841467807	5.910367126	6.003920599	5.844446748	5.906733665
ENSMUSG00000017764	Zswim1	-0.3102295	4.315086961	8.619507704	0.003325817	0.272822107	4.093026188	4.65380689	4.439274028	4.47047892	4.485522956	4.035070691	4.46909098	4.163208476	4.507292831	4.769099841	4.439228829	4.043132198	3.920878646	4.371935165	4.040090177	3.859543722	4.180064522	4.574805636	4.285194097	4.019446777
ENSMUSG00000038903	Ccdc68	0.227601539	5.935930867	8.61239486	0.00333883	0.272822107	6.265641978	5.785918373	5.632282397	5.711352387	5.908230614	6.131416543	5.609479726	5.845098809	5.772335084	5.615157941	5.815817027	6.366034348	6.161641561	6.010157534	6.151207676	5.983706104	5.838999394	5.803458509	5.902372926	6.102131486
ENSMUSG00000050732	Vamp8	0.311486095	5.237436982	8.592853434	0.003374848	0.272822107	6.116559245	4.706805489	5.362494141	4.905117958	4.920321541	5.077689047	5.149706584	5.150699532	5.295041197	4.992446199	5.007140097	5.312379492	5.283323026	5.532726723	5.058954608	5.574325131	5.171374253	5.087263825	5.306467378	5.092266763
ENSMUSG00000031165	Was	-0.407294969	4.063217173	8.573226979	0.00341142	0.272822107	3.393943062	4.512110498	4.185465671	4.284215286	4.264816684	4.011712875	4.238169922	3.911277466	4.532030525	3.74666182	4.45758731	3.631769796	3.315374335	3.982937991	4.249640117	3.396642692	3.942203587	4.440662581	3.81339034	4.047110948
ENSMUSG00000070493	Chchd2	0.259354574	7.074463186	8.570636777	0.003416277	0.272822107	8.124968614	7.116082251	6.612931414	6.849170808	6.880456726	7.025779763	6.512524053	6.887420474	6.909300849	6.577144155	7.126424321	7.509892519	7.036381395	6.919832207	7.422843249	6.837943384	7.126219859	6.930322476	6.99292959	7.160032991
ENSMUSG00000008348	Ubc	-0.246285084	7.087842154	8.560269054	0.003435786	0.272822107	7.211923784	7.27631547	7.219927598	7.199134721	7.048330438	7.154885181	7.391307596	6.956296855	7.560550145	7.27959999	7.141170026	6.828957863	6.753370964	7.162682966	6.887149611	6.655254403	6.787609612	7.23740112	6.983089343	6.597866083
ENSMUSG00000026273	Mterf4	0.266904069	4.418039283	8.519817155	0.003512998	0.276754548	4.833251349	4.197229054	4.420658857	4.305176151	4.180741472	4.256581299	4.221235376	4.34741779	4.226865061	4.213611752	4.212989527	4.704093084	4.657546157	4.587156352	4.398564095	4.783459238	4.529588089	4.184076353	4.486673467	4.317587353
ENSMUSG00000025279	Dnase1l3	-0.488440088	6.18126301	8.507055637	0.00353772	0.276754548	5.205307965	6.814277193	5.739437127	6.273241638	6.117173629	6.561591035	6.333027142	6.218577168	6.737625405	6.458537488	6.244571238	6.378717449	5.372803745	6.118797764	6.257291418	4.839713673	6.095109108	6.693152955	5.715923034	5.861819141
ENSMUSG00000039414	Heatr5b	-0.24355637	4.523150875	8.481085545	0.003588579	0.27772653	4.11168626	4.509129653	4.732551793	4.710665802	4.814938815	4.543919658	4.747125591	4.537744383	4.608788095	4.688993067	4.50836913	4.077050844	4.59693899	4.386242083	4.29964405	4.456031135	4.387598284	4.523506037	4.632291343	4.294690239
ENSMUSG00000066900	Suds3	0.232657292	6.269931922	8.458098476	0.003634216	0.27772653	6.383579547	6.080121947	6.089010226	6.235976296	6.057133899	6.180247939	6.355996998	6.092748429	6.420767918	6.151915463	6.200741812	6.470900645	5.967523643	6.505658354	6.350186351	6.207159774	6.148116913	6.588357546	6.426781889	6.291645416
ENSMUSG00000028703	Lrrc41	-0.206633007	6.626498813	8.447816548	0.00365482	0.27772653	6.562088355	6.746918274	6.756848652	6.774418079	6.625142324	6.623896138	6.78339992	6.658548227	6.668384458	6.873790733	6.735647127	6.506007697	6.603075467	6.505658354	6.459623644	6.424668706	6.44390172	6.546675359	6.637093936	6.480303231
ENSMUSG00000040952	Rps19	0.230238759	7.624433623	8.44756039	0.003655334	0.27772653	7.957132495	7.692942193	7.642513972	7.536842665	7.267152368	7.329954221	7.577267674	7.288033939	7.83695933	7.416277451	7.590518935	7.705347985	7.389672165	7.941900103	7.73559943	7.603995401	7.516863814	7.857094969	7.672235444	7.65979424
ENSMUSG00000026496	Parp1	-0.226312159	5.368534568	8.42231139	0.003706443	0.279598182	4.972475483	5.447420665	5.862931103	5.59489071	5.493057448	5.416910209	5.657479405	5.391717925	5.505959201	5.354557213	5.429163993	4.89547726	5.280242608	5.389919834	5.179586726	5.294974317	5.161491728	5.358854828	5.28760305	5.020317677
ENSMUSG00000042712	Tceal9	0.252622473	7.848978435	8.379233796	0.003795324	0.284272453	8.666194999	8.031748692	7.380852	7.426386487	7.741339966	7.941350575	7.352223031	7.747489781	7.61325145	7.220277528	7.733603934	8.422072456	7.870478423	7.766872059	8.216992523	7.601574484	7.928756142	7.938297242	7.537534587	7.958720602
ENSMUSG00000019857	Asf1a	0.202554911	5.444918967	8.364079569	0.003827104	0.284634135	6.033367485	5.369027844	5.280559009	5.282497969	5.262183099	5.391496779	5.06444792	5.411314169	5.0219573	5.080899657	5.365774453	5.681825813	5.581145118	5.435838303	5.646935031	5.6519188	5.64412498	5.209967773	5.411084453	5.669263608
ENSMUSG00000061086	Myl4	0.450865289	6.795767901	8.302672763	0.003958678	0.292360801	7.552191017	6.388227085	7.237317666	6.416176556	6.466593328	6.301582538	6.726406005	6.871002485	6.268212562	6.87107058	6.456413977	6.576301671	7.206677171	6.915963332	6.482354399	7.548696832	6.662161972	6.184032082	6.871171369	6.784941975
ENSMUSG00000009248	Ascl2	-0.576416882	2.80709047	8.267116679	0.004036957	0.296071528	1.766630565	3.600156964	2.961296532	3.237638336	3.13361422	2.817037786	3.043697308	2.465838096	3.067980198	1.99021589	3.338863617	2.354003493	1.285360716	2.776163731	3.410955564	1.56522636	2.838969928	3.274826496	2.092202624	2.656418776
ENSMUSG00000020263	Appl2	0.21531825	6.23336768	8.220594134	0.004141764	0.296707725	5.972140464	6.075091586	6.005594959	6.153619837	6.330410798	6.053494198	6.312186812	6.201795661	6.210818896	6.085675069	6.12714816	6.455326091	6.107923966	6.308887149	6.392084085	6.165620706	6.430796832	6.374005675	6.392808538	6.364135105
ENSMUSG00000021460	Auh	0.336955719	3.884053822	8.216702782	0.004150655	0.296707725	4.358201246	3.692394554	3.812104578	3.792052142	3.636091794	3.754630066	3.725592077	3.512156375	4.093143735	3.906332974	3.739778669	3.931022458	3.779686756	3.961258352	3.890402783	4.148204005	4.048978545	3.735637373	4.148809624	3.718870192
ENSMUSG00000049760	2410015M20Rik	0.201337721	5.8448143	8.186868653	0.004219469	0.296707725	6.200671719	5.812760239	6.00403277	5.704794525	5.43326935	5.584594613	5.662192694	5.660914194	5.916866524	5.7129173	5.76020631	5.956295546	5.705769526	6.06581751	5.71146744	5.99902872	5.793652654	6.024054924	6.021931248	5.921755578
ENSMUSG00000054942	Miga1	0.203609701	5.502686572	8.186621859	0.004220043	0.296707725	5.642296804	5.617607101	5.208233866	5.342872359	5.615958497	5.528095405	5.220652669	5.675843922	5.17002601	5.335389034	5.351119649	5.688110354	5.693085786	5.362270925	5.661350021	5.50273634	5.596508159	5.493803851	5.55003911	5.622744508
ENSMUSG00000115783	Bc1	0.49778783	3.653813262	8.184403763	0.004225206	0.296707725	5.974691058	2.844350713	2.75387129	2.529342551	3.090027325	3.637431293	2.464855816	3.195460372	3.179549899	1.98127483	3.512807223	3.871521799	3.573697819	3.234954066	4.049862776	3.440648959	4.176143356	2.885449154	3.364255914	3.689078141
ENSMUSG00000020526	Znhit3	0.329206919	3.864751649	8.181186412	0.004232707	0.296707725	4.644320818	3.924896297	3.711042033	3.508555532	3.547558577	3.580358908	3.560368051	3.771692148	3.582800944	3.432532555	3.793760718	4.286211933	4.012828398	4.038343919	3.959430643	4.338000364	3.640252727	3.568537278	3.881186967	3.863698427
ENSMUSG00000042312	S100a13	0.232412789	5.757785014	8.177082378	0.004242294	0.296707725	6.412087305	5.596697886	5.829216652	5.684940163	5.431815182	5.602946457	5.471288445	5.575195365	5.749161715	5.446754469	5.64344611	5.954993182	5.603499676	6.029818632	5.877066708	5.902306214	5.869672038	5.672215805	5.738763887	5.700708082
ENSMUSG00000032624	Eml4	-0.236410947	6.330378236	8.139934188	0.004330086	0.300855482	5.814490564	6.65888156	6.389059299	6.492404301	6.568039824	6.422384035	6.385748822	6.431075385	6.31681545	6.220005977	6.402156777	6.184580108	6.253249458	6.155654404	6.346226312	5.932890491	6.315211632	6.505406478	6.208210272	6.352303614
ENSMUSG00000061371	Zfp873	0.338812003	2.419382447	8.119380867	0.004379451	0.301022465	2.919943045	2.468170771	1.881983273	2.204369248	2.4737918	2.098507236	1.856494585	2.362249887	1.939126746	1.999101879	2.302183397	2.740090425	2.799997024	2.353612477	2.712667024	2.570840697	2.858675794	2.340630726	2.475793389	2.560955941
ENSMUSG00000034112	Atp2c2	-0.368496508	3.280512278	8.110060379	0.004402026	0.301022465	1.984769432	3.655125761	3.624221428	3.499490518	3.283031153	3.307338187	3.508965942	3.405457819	3.375827431	3.711951524	3.553203004	2.9429048	2.626506183	3.509701564	2.749114696	2.542272625	2.692934546	3.606009665	3.581988284	3.009691225
ENSMUSG00000036977	Anapc10	0.272138102	5.181798762	8.080757244	0.004473775	0.301022465	5.659837143	5.296539822	4.908748453	4.953495405	5.207144242	5.163210034	4.628508205	5.242901998	4.657780977	4.64579357	5.082021759	5.661209905	5.462502948	5.081212676	5.470810319	5.458319274	5.405418359	4.735597099	4.914455571	5.340824099
ENSMUSG00000045672	Col27a1	0.470889335	2.986938509	8.080616363	0.004474123	0.301022465	3.664248345	2.66313351	2.849758632	2.697319227	2.572112897	2.808026431	3.466483523	2.58566689	2.931199498	2.898890028	2.752297023	2.799346241	2.597100087	3.165553362	2.427948914	3.612633107	2.818991166	3.075534111	3.591734251	2.656418776
ENSMUSG00000011158	Brf1	0.220294475	6.114713305	8.071242409	0.004497327	0.301022465	5.763776135	5.977102016	6.103671761	5.914270016	6.128887458	5.817951697	6.259766543	6.134612944	6.114074997	6.234187902	5.880745614	6.161052847	6.163314553	6.341244507	5.934903063	6.430526169	6.022715701	6.282465068	6.287307422	6.12177858
ENSMUSG00000022757	Tfg	-0.241519073	5.834351809	8.068753714	0.004503508	0.301022465	6.288374055	6.006992686	5.559701277	5.909144884	6.061842097	5.963025666	5.757773008	5.985713844	5.80242296	5.529583909	6.023135053	5.814130858	5.799116524	5.535480171	6.035470763	5.277748001	5.882964125	5.688804057	5.582986465	5.839391576
ENSMUSG00000024370	Cdc23	-0.185072588	5.786574797	8.022115093	0.004620957	0.305679865	5.744475828	5.877758088	5.880065277	5.832407976	5.912407466	5.906101029	5.757038829	5.948195154	5.679695053	5.813314356	5.859042201	5.7584809	5.814103603	5.668527268	5.695991952	5.644546159	5.791091107	5.624321825	5.740225146	5.726601902
ENSMUSG00000012819	Cdh23	0.330590839	5.29334485	8.015274615	0.004638444	0.305679865	4.441691332	4.696360381	5.633630064	5.050820201	5.341768564	4.956513964	5.653539867	5.135070268	5.0219573	5.480459018	4.945605368	4.637458941	5.418350363	5.494559899	4.663347499	6.297536537	5.117185936	5.281192479	5.847161655	5.300344662
ENSMUSG00000059291	Rpl11	0.272947626	8.040899989	8.00687104	0.004660019	0.305679865	8.310554764	8.062319824	7.990149459	7.989059069	7.620167816	7.864658086	7.880713528	7.696823161	8.210067977	7.731270431	8.00282319	8.307601331	7.77139419	8.276866106	8.189075166	8.095210523	7.962158517	8.333612651	8.117685296	8.10643694
ENSMUSG00000066705	Fxyd6	0.440850331	6.535564626	7.979326281	0.004731455	0.308449957	7.237105503	6.083131767	6.53754614	6.182227221	6.251003313	6.416467092	6.548608911	6.808331348	6.228223937	6.335013294	6.095259067	6.291634087	6.956620185	6.754001236	6.336278395	7.177509825	6.658653343	5.826570263	6.689090773	6.372750278
ENSMUSG00000054932	Afp	3.443472482	9.895848384	7.964146216	0.004771299	0.309139205	13.81775198	1.385916568	3.153927999	6.052912525	4.821616829	7.991713763	8.125758957	1.773695609	6.765460853	9.189701832	5.488397846	3.406387384	4.063878265	7.464983777	5.29502042	7.47899861	5.721497958	4.977176876	11.4059829	4.264706813
ENSMUSG00000035967	Ints6l	0.417222126	4.182751555	7.920742689	0.004887121	0.31217731	4.801996055	3.759153013	3.505582826	3.94456226	3.695468137	4.410372427	3.704422167	4.159350645	3.778615521	3.868041159	4.194865632	4.490589108	4.722534171	4.14555885	4.428837815	4.85023999	4.644728342	3.243464762	3.85714557	4.181563964
ENSMUSG00000058248	Kcnh1	-1.393906468	3.793278397	7.916072307	0.004899753	0.31217731	1.481108737	5.753538565	2.457767842	2.552902001	4.823835982	4.668636602	2.709128179	2.279365629	2.915169145	5.612265111	2.538987906	5.4537147	2.597100087	2.16734701	2.129267724	2.068362852	1.686610694	2.713000397	2.583915282	2.038040417
ENSMUSG00000078185	Chml	0.422634718	3.319939119	7.913447145	0.004906868	0.31217731	4.787562128	3.013761746	2.414519342	2.842991745	3.263544705	3.672608711	2.568917807	3.133884731	2.404802249	2.662068432	3.133442684	3.865988959	3.608500577	2.940297359	3.448380837	3.176381596	3.570269003	2.983619995	3.397974769	3.472996071
ENSMUSG00000046314	Stxbp6	0.4678392	3.570383327	7.897671831	0.004949847	0.312811675	4.470892064	3.483506778	3.272861532	3.055830289	3.807357104	3.363774628	2.959405856	3.735874356	2.67610964	3.098133484	3.06324912	3.664009905	4.261133856	3.505962835	3.771410574	3.896126937	3.951409612	2.674324375	3.568890394	3.713947378
ENSMUSG00000025381	Cnpy2	0.210100796	6.200090113	7.888112015	0.004976078	0.312811675	6.650086718	6.000639471	6.025750973	6.099652612	5.815372916	6.079938716	6.133083044	6.029696441	6.425491108	5.873747454	6.195282271	6.455326091	6.110527814	6.329129264	6.292703036	6.137248296	6.195376613	6.396753832	6.225006788	6.263283801
ENSMUSG00000003378	Grik5	0.290981294	3.361288474	7.860878602	0.005051584	0.315553776	3.098941865	2.935987687	3.571756555	3.151526625	3.182855141	3.025765047	3.635790738	3.311247322	3.332225695	3.62564631	2.981028748	3.193178995	3.05196472	3.600153106	3.041336121	3.854904899	3.372000199	3.560076232	3.712781622	3.364090651
ENSMUSG00000005683	Cs	-0.204494317	6.973040916	7.85093016	0.005079457	0.315553776	6.918660416	7.113140464	7.303796853	7.040739439	7.040718788	6.916830073	7.115849804	6.964057872	6.944937129	7.201152419	7.051354254	6.666589232	6.857797191	6.898602081	6.791369115	6.956896918	6.833766131	6.872129947	6.911937543	6.913961912
ENSMUSG00000019846	Lama4	-0.318225464	5.141287999	7.831150401	0.005135341	0.316166575	4.354288983	5.046067218	4.992012777	5.485897974	5.440518281	5.263852661	5.535202853	5.107304893	5.191258998	5.073556917	5.455283386	5.109601473	4.706559552	4.750899237	5.347469186	4.713436609	5.234954225	5.440637876	4.70891874	5.217550502
ENSMUSG00000021832	Psmc6	0.218971802	6.943922371	7.826280541	0.005149195	0.316166575	7.343555417	7.025631268	6.574152775	6.81639079	6.837720878	7.086196224	6.369989582	6.775314374	6.587667426	6.382901085	6.776436859	7.451520757	7.098909532	6.947317061	7.300268679	7.00296262	7.089686494	6.895016749	6.700770773	7.231530131
ENSMUSG00000025092	Hspa12a	0.469604536	2.615841286	7.780094099	0.005282505	0.321291357	3.339572235	1.95791789	2.382814017	2.670646435	2.750682432	2.529721384	2.514353458	2.348762317	2.208320741	2.508732299	2.394010278	2.626881377	2.791367839	2.562415013	2.610716196	3.023555945	2.428637585	2.206109307	3.266233427	2.386312529
ENSMUSG00000021774	Ube2e1	0.292513313	6.272725946	7.776336423	0.005293504	0.321291357	7.015355829	6.338715646	6.022153901	5.905146045	6.313928154	6.387269289	5.807549749	6.356378487	5.699329247	5.6634688	6.17877858	6.494400011	6.633568679	5.996899683	6.527643396	6.300098286	6.529376375	5.899643679	6.136780268	6.479578282
ENSMUSG00000022831	Hcls1	-0.474486507	3.518202449	7.764695778	0.005327727	0.321520709	2.798509039	4.061387271	3.401840468	3.80682513	3.709938097	3.345206707	3.740525481	3.469173003	3.999954519	3.18246536	3.940206913	3.451416262	2.674222376	3.444786669	3.846221825	2.548031674	3.458484635	3.885376551	3.310185916	3.132834336
ENSMUSG00000028773	Fabp3	0.546854606	8.241155146	7.727509563	0.005438571	0.322200871	8.9346676	7.715100395	8.417691218	8.017517225	7.928007043	7.957230991	8.096892741	8.481115372	7.895665132	7.981419127	7.922221408	8.174892264	8.760978265	8.561193285	7.911388593	8.9117545	8.249960138	7.382721837	8.375073332	8.06644259
ENSMUSG00000041718	Alg13	0.357606265	2.812553953	7.726971252	0.005440193	0.322200871	2.909316388	2.353193687	2.51153345	2.67602059	3.082633075	2.59404333	2.360454706	2.866858868	2.326160046	2.425485422	2.691549111	2.810910846	3.309342698	2.860563447	3.275917614	3.10785194	3.272672729	2.398725319	2.934730725	2.89258165
ENSMUSG00000041959	S100a10	0.266262431	7.46593819	7.715739683	0.005474143	0.322200871	8.265697307	7.227277225	7.375626314	7.282310192	7.134435898	7.48993845	7.052936477	7.245453186	7.451775671	7.410877092	7.327381542	7.71037379	7.494731027	7.566069164	7.556956133	7.779323788	7.379957997	7.23905843	7.345447422	7.482272042
ENSMUSG00000031311	Nono	-0.230525157	6.81827479	7.715392157	0.005475196	0.322200871	6.473791171	7.018311878	7.099526581	6.80539866	6.905293938	6.836572839	6.852044801	7.048868874	6.802242872	6.741707865	6.907415663	6.658610814	6.974359317	6.702254255	6.826615493	6.631040825	6.759713971	6.757009457	6.658504546	6.750499454
ENSMUSG00000052852	Reep1	0.35515358	3.074595562	7.682069304	0.005577218	0.322200871	3.460966303	2.608474813	2.718746165	2.847761763	3.270069476	2.954052879	3.086405161	3.110099005	2.522341019	2.91306401	3.014481262	3.36775903	3.241275024	3.156042473	3.308847093	3.431331389	3.220320964	2.823171282	3.161062239	2.883841372
ENSMUSG00000069769	Msi2	0.279808228	4.851131908	7.661602427	0.005640838	0.322200871	5.000280632	4.819379962	4.499645044	4.809332686	4.914086093	4.919339583	4.7322607	4.865920127	4.709818475	4.27526226	4.81879578	4.873586796	4.921494941	4.731819448	5.181810519	5.044048543	5.161491728	4.630417908	4.883051332	4.973713858
ENSMUSG00000100826	Snhg14	0.672665027	4.667013146	7.65016755	0.005676705	0.322200871	5.591685771	5.179547469	3.27631688	3.072227014	5.115916243	4.982778642	2.896794277	4.742424753	2.079993305	3.561105996	4.58551951	5.157945078	5.463861177	3.005299823	5.280567627	4.70572858	5.374952957	3.490539791	3.956036139	5.550026432
ENSMUSG00000031442	Mcf2l	0.34585203	4.519508674	7.649390415	0.005679151	0.322200871	4.495966692	4.109416329	4.786858637	4.301703754	4.383905371	4.233209086	4.785072421	4.380934058	4.465708303	4.655661981	4.283290626	3.931022458	4.623920326	4.428330766	4.180152416	5.347930616	4.360210488	4.379464566	5.079397051	4.336928302
ENSMUSG00000020458	Rtn4	-0.246821553	6.925745343	7.647887059	0.005683886	0.322200871	6.966857576	7.27631547	6.635640679	7.004353428	7.120060986	7.278689995	6.505547225	6.838801668	6.890976339	6.957948601	7.132626363	7.159215296	6.84169313	6.780162641	7.0669397	6.470875741	6.974184313	6.741191403	6.465726513	7.020970507
ENSMUSG00000035268	Pkig	0.321594455	4.914459852	7.639984519	0.005708841	0.322200871	5.583353815	4.71458999	4.861221028	4.782179939	4.674444848	4.828682521	4.747125591	4.795585901	4.96988236	4.509401027	4.973514921	4.914362683	4.69272481	5.06986154	4.834243251	5.266439576	5.054488826	4.654462666	5.084007808	4.882328233
ENSMUSG00000031891	Hsd11b2	-0.630258853	3.760923723	7.637527061	0.005716624	0.322200871	3.347466079	4.20092838	4.868107275	3.746803255	3.352310706	3.901653915	3.118769778	3.512156375	3.545103313	5.289949057	3.630751875	2.727941505	3.623162816	3.524560339	2.366714036	3.708314772	3.205007633	2.525820077	3.383085819	3.987167065
ENSMUSG00000053332	Gas5	0.245544374	5.676858787	7.632735626	0.00573183	0.322200871	5.974691058	5.735797517	5.342854482	5.577766117	5.558483976	5.761888683	5.244943755	5.463870472	5.356678477	5.228936367	5.494337839	6.193442909	5.846745432	5.650860143	5.92961969	5.89102192	5.834030683	5.625336007	5.334792975	6.00874344
ENSMUSG00000058328	Xlr5a	0.402607775	3.055930949	7.628763134	0.005744468	0.322200871	3.814187957	3.302520446	2.935303303	2.799336654	2.634124588	2.970299802	2.721223927	2.866858868	2.550288114	2.716960289	2.829509111	3.391059931	3.196225022	2.999993424	3.41851869	3.194853804	2.757339205	3.211406099	2.85604496	3.364090651
ENSMUSG00000020075	Ddx21	-0.239527382	5.657384094	7.613718031	0.005792592	0.322200871	5.185627463	5.801839768	5.822141787	5.858049133	5.794026077	5.692583828	5.830762263	5.732766761	5.695423727	5.807002948	5.584803778	5.442606332	5.630359726	5.613995179	5.625855762	5.312843272	5.516583005	5.861419213	5.534121557	5.581448124
ENSMUSG00000032359	Ctsh	0.508825937	5.930466863	7.612462863	0.005796626	0.322200871	7.33464761	5.423872059	5.833327692	5.636144324	5.684724206	5.661652673	5.593940759	6.127719346	5.632270616	5.413074987	5.566595018	5.705253	6.205333247	6.130378989	5.666123188	6.296681609	6.115727854	5.010162405	6.194417629	5.622744508
ENSMUSG00000078453	Abracl	0.208353303	5.828164849	7.598207693	0.005842635	0.323057964	6.538146385	6.062946669	5.272795727	5.464318234	5.775801515	5.916619427	5.139602435	5.757220556	5.474398907	5.041657737	5.888660016	6.460842212	5.958880057	5.600033888	6.338273474	5.586268565	5.915080183	5.803458509	5.446426591	6.057165102
ENSMUSG00000060967	Etd	0.524293644	3.020567848	7.552249237	0.005993522	0.326926635	4.157307074	2.746495979	3.076765373	2.654402801	2.613748758	3.033517407	2.521287931	3.077762113	2.285170681	2.025436102	2.098884654	2.878416833	3.652047687	2.973164656	3.011640669	3.940588817	3.392423244	2.06971317	2.919333158	3.072576262
ENSMUSG00000032607	Amt	-0.289218331	4.223633579	7.550836034	0.005998224	0.326926635	4.143771663	4.304279493	4.431546876	4.352932054	4.149233511	4.132133326	4.359213612	4.263651666	4.250481276	4.585122081	4.478714387	4.151709385	4.027599329	4.252065721	4.097756793	3.793202267	3.826889973	4.431414822	4.194297523	3.941569139
ENSMUSG00000097636	Mirt1	0.428403467	6.111017796	7.548660542	0.00600547	0.326926635	6.380697543	5.543787787	6.435772542	5.695563148	5.946412732	5.772350639	6.040182888	6.290004892	5.478040938	6.192185867	5.755267743	5.920712368	6.62752138	6.329658135	5.878438411	7.018601717	6.02380706	5.489354591	6.317477063	5.984420321
ENSMUSG00000084957	Bbip1	0.260135979	3.977386503	7.531492212	0.006062967	0.328364067	4.824794111	3.813324053	3.405000634	3.684175419	3.789301221	4.091862437	3.444763803	3.816474354	3.582800944	3.337641419	4.004050692	4.486989132	4.285918337	3.796572598	4.436308015	3.992195196	4.207218273	3.650525654	3.71575569	4.247776096
ENSMUSG00000021917	Spcs1	0.223444485	7.223360122	7.509291723	0.00613815	0.329939446	7.802413398	7.414954615	6.674787027	7.162752111	6.99073328	7.179550263	6.727530754	6.969576005	7.051135567	6.802613945	7.173922586	7.793966456	7.148741265	7.145663795	7.521399192	7.047602829	7.277998094	7.313936259	7.11199521	7.525058001
ENSMUSG00000058672	Tubb2a	-0.287814413	4.105332847	7.504489718	0.006154538	0.329939446	4.130108059	4.460578989	4.50112242	4.138055709	4.023577399	4.099268524	3.998327295	4.000233105	4.319095384	4.601260488	4.139086455	3.683013714	4.009111914	3.922516942	3.747588859	4.180077311	3.760353313	4.069521467	3.973535943	3.903159112
ENSMUSG00000057322	Rpl38	0.237405888	5.895521377	7.472750472	0.006263978	0.332517203	6.497042739	5.888120759	5.864653706	5.869821731	5.515197612	5.609444521	5.932457245	5.4322473	6.138444485	5.521126193	5.755267743	6.111646618	5.665018914	6.053063638	6.110930559	5.923506213	5.836517177	6.054492313	5.787634706	5.916408547
ENSMUSG00000026043	Col3a1	-0.414290283	7.576583528	7.472286515	0.006265593	0.332517203	7.211383198	8.009244921	7.247915984	8.02556487	7.651740584	7.935931849	7.901790902	6.79160581	7.939251888	7.299293917	7.89609858	7.471697025	6.836459689	7.534302345	7.540154141	7.142965323	7.543741681	7.643203995	7.398466868	7.660434078
ENSMUSG00000039879	Heca	0.235649507	6.30985035	7.43311539	0.006403439	0.334789209	6.605524607	6.03005133	5.991473981	5.990657502	6.398992474	6.379686508	6.029278786	6.492926983	5.930886372	6.117646239	6.244571238	6.509560585	6.566244358	6.152668543	6.414004832	6.547980252	6.602784166	6.046942956	6.369392147	6.429406985
ENSMUSG00000001473	Tubb6	-0.346117909	3.753403057	7.422692678	0.006440636	0.334789209	3.503978844	3.822958471	3.874989708	4.145823105	3.441721629	4.110306852	3.667392129	3.536155292	4.368986358	4.050080191	3.859667071	3.714140816	3.08057802	4.038343919	3.602411297	3.550875231	3.316081607	3.614206319	3.229248869	3.776669841
ENSMUSG00000027429	Sec23b	-0.235172812	6.257883513	7.422302398	0.006442033	0.334789209	5.997445726	6.338715646	6.335823658	6.422185372	6.424806796	6.38802538	6.432479158	6.392157205	6.32997468	6.115604827	6.255105017	6.323270011	6.152405263	6.19797937	6.228537822	5.723008019	6.073137516	6.414462922	6.151681472	6.264125973
ENSMUSG00000086859	Snhg20	0.256672773	4.466769773	7.414165409	0.006471233	0.334789209	4.653901297	4.618283443	4.620113644	4.334358881	3.956391638	3.959768354	4.314005755	4.400676327	4.370946553	4.125057763	4.398632097	4.543537783	4.248580098	4.572931608	4.588216392	4.643880462	4.544873442	4.847599116	4.627561665	4.610298229
ENSMUSG00000035840	Lysmd3	0.262103449	6.354657993	7.414009522	0.006471793	0.334789209	6.517303632	6.440013846	5.271930556	5.832407976	6.610434592	6.719506798	5.609479726	6.363102526	5.720238282	5.322172257	6.303270582	7.087333775	6.555455137	5.835720206	6.974401835	5.889888621	6.867591533	6.400313083	6.118356159	6.855371447
ENSMUSG00000058600	Rpl30	0.216431502	7.195744693	7.403456484	0.006509867	0.334789209	7.723478574	7.172279751	6.935472572	7.168959365	6.870830205	7.050346313	7.01013553	6.78723772	7.198593121	6.788588074	7.033108179	7.598052951	7.035011396	7.36919801	7.513916669	7.217584023	7.276625373	7.381221693	7.036695869	7.30784188
ENSMUSG00000021969	Zdhhc20	0.204233544	6.550355719	7.397817078	0.006530307	0.334789209	6.791337914	6.731015311	6.041066213	6.241876989	6.743571956	6.735635821	6.016452287	6.642055907	6.062246681	5.920685765	6.531991621	6.986407087	6.81000387	6.295954756	6.924148058	6.362298275	6.836253081	6.474786934	6.417678509	6.767823496
ENSMUSG00000030447	Cyfip1	-0.182462334	6.195689198	7.381357575	0.00659034	0.335367812	5.986113253	6.285703647	6.345724877	6.228680617	6.309184032	6.35824021	6.263906946	6.328305724	6.263472041	6.358508656	6.22862494	6.073748949	6.247740544	6.03046941	6.105083782	6.022487612	6.085733655	6.142131362	6.081939653	6.062984136
ENSMUSG00000048970	C1galt1c1	0.253545345	4.489636598	7.377333198	0.006605104	0.335367812	5.163440678	4.276500367	3.73885874	4.364628053	4.248389047	4.671123588	3.843711754	4.189928249	4.321124503	3.922771266	4.343759647	5.191510567	4.480984738	4.317517295	4.956175491	4.333005509	4.75923933	4.472570748	4.267061742	4.925554182
ENSMUSG00000014294	Ndufa2	0.227410336	5.588178628	7.321111147	0.006814926	0.342682967	6.222297479	5.579749547	5.575915264	5.441622203	5.082943561	5.328298315	5.370252314	5.190938503	5.703224223	5.148353543	5.416706946	5.924709672	5.280242608	5.856421547	5.732857972	5.857789317	5.491557995	5.741201433	5.569897675	5.695722795
ENSMUSG00000021441	Cts6	0.614493353	11.28022741	7.301190087	0.006890895	0.342682967	12.04845569	9.534258544	10.43474906	10.92058942	11.25391384	10.65689499	11.27956872	11.18379531	10.59220522	10.72379342	10.89772416	11.65598829	11.87312718	11.62411069	11.59325592	12.13932415	11.30337473	10.73250164	11.67285879	11.10388298
ENSMUSG00000021891	Mettl6	0.197963574	5.256175798	7.299628223	0.006896888	0.342682967	5.563158573	5.30687573	5.112893175	5.124409572	5.114104064	5.211848831	4.98766784	5.319227932	4.984039211	4.958680468	5.111305586	5.511556646	5.477373599	5.160644093	5.307294323	5.473529618	5.345577075	5.197747471	5.228442484	5.426072126
ENSMUSG00000043953	Ccrl2	-0.25578889	5.279793424	7.295455467	0.006912924	0.342682967	4.977570987	5.546697947	5.46673485	5.483601238	5.349490873	5.230517111	5.18179122	5.301834654	5.227410536	5.231766372	5.594514129	5.200331024	5.057256029	5.053306156	5.546968612	4.890460789	5.183144612	5.347837364	5.193666693	5.290458223
ENSMUSG00000022677	Fopnl	0.213877068	5.050219585	7.284282878	0.006956049	0.342682967	5.703546101	4.898966269	4.870395405	4.89132262	4.983224016	4.990764819	4.709672181	5.103294428	4.814353665	4.580689184	4.903817986	5.391532253	5.231635411	4.949774142	5.240592724	5.189310559	5.13143137	4.887032516	4.967819916	5.166213914
ENSMUSG00000092349	Platr17	0.490728655	3.979999627	7.279508298	0.006974562	0.342682967	4.891103249	3.395849849	4.016005863	3.359545099	3.610611797	3.697220447	3.790173036	4.071758766	2.93650361	3.533847762	3.673263055	4.306778048	4.51806804	4.089203938	4.171226317	4.629014285	4.120097685	3.027242887	4.258929183	3.863698427
ENSMUSG00000020386	Sar1b	0.253902577	6.379939597	7.27905759	0.006976313	0.342682967	7.243993753	6.561529101	5.883467828	6.06883165	6.331970797	6.48732933	5.688614323	6.34028216	5.98244008	5.706149971	6.453367928	6.822545088	6.59380039	6.075309464	6.782604474	6.111227122	6.563548411	6.090189287	6.189612363	6.599201564
ENSMUSG00000022540	Rogdi	-0.259258802	5.027268819	7.218029138	0.007217491	0.350515923	4.850018532	5.512871358	5.179918409	4.969996717	5.167503046	4.828682521	5.19160516	4.935242089	5.255268947	5.292661984	5.11901525	4.731734614	4.429082492	5.088730785	4.859468077	4.553726852	4.777471034	5.377032335	5.081704271	4.840028094
ENSMUSG00000024081	Cebpz	-0.189139329	5.602765508	7.212032917	0.007241643	0.350515923	5.739985003	5.450531636	5.565361616	5.721133625	5.73275401	5.783886742	5.567385516	5.752106722	5.553336961	5.63239416	5.573625611	5.678673247	5.722887766	5.401034031	5.72220235	5.28466323	5.542704879	5.481535217	5.469516008	5.569234052
ENSMUSG00000053205	Styx	0.326439462	2.967908059	7.209512438	0.007251819	0.350515923	2.75168793	3.119180603	2.389211068	2.517416964	3.161957339	3.241927699	2.329183542	3.010829155	2.031247624	2.514941276	2.90279794	3.487895664	3.339251827	2.744783004	3.433527026	3.023555945	3.502991227	2.858101445	2.772818782	3.332320809
ENSMUSG00000031939	Taf1d	0.219874676	5.22819528	7.205380447	0.007268534	0.350515923	5.424512745	5.312016047	4.718649546	5.00030312	5.289737602	5.28186411	4.552693626	5.219008639	4.692680352	4.524866521	5.23707571	5.747991268	5.425338902	4.944259133	5.667710741	5.362710694	5.581762958	5.06799839	4.977764505	5.704435775
ENSMUSG00000022351	Sqle	-0.319659283	6.244473508	7.196149775	0.007306016	0.350721998	6.221223856	6.611026338	6.229323171	6.468601669	6.38853601	6.262535589	6.327597992	6.192387559	6.243817909	6.212862391	6.453367928	6.270849382	5.815168175	5.887645551	6.380513569	5.29154547	6.004035156	6.665811922	6.126201202	6.291645416
ENSMUSG00000016495	Plgrkt	0.480491063	5.428922909	7.168409984	0.007419851	0.352933733	7.162441202	4.852684165	5.114824461	5.170828885	5.081089461	5.077689047	5.100779516	5.261015952	5.058904263	5.282689544	5.058159054	5.459236973	5.375692926	5.393971274	5.382694214	5.521884088	5.194819718	5.10627538	5.618380123	5.268802315
ENSMUSG00000071866	Ppia	0.26647237	8.3845632	7.163594276	0.007439797	0.352933733	8.884007972	8.512420791	8.32917698	8.371759431	8.09648119	8.328261706	7.966256599	8.089103705	8.369545454	8.165722795	8.311170127	8.747848182	8.226279593	8.485374539	8.566081672	8.400298992	8.322264314	8.440616259	8.286585707	8.478002067
ENSMUSG00000097048	1600020E01Rik	0.268189241	3.716148565	7.160571313	0.007452346	0.352933733	4.020819214	3.495605487	3.526045877	3.399077895	3.62085786	3.429882732	3.734570656	3.771692148	3.748775631	3.536902013	3.530258382	3.792061777	3.788385882	3.668640959	3.723367188	3.964471104	3.739247418	3.858027452	3.904834291	3.876972277
ENSMUSG00000037355	Uvssa	0.256732847	4.853703651	7.150720557	0.007493388	0.35329315	4.419396254	4.640247341	4.521648386	4.597690393	4.942957008	4.808492024	4.882537407	4.790606497	4.449104126	4.789731183	4.906047759	5.107258491	5.062644665	4.815758806	5.127469924	5.006895799	5.071476265	4.81062845	5.003547519	5.030252766
ENSMUSG00000100801	Gm15459	-0.467229448	2.844405867	7.13398395	0.007563649	0.354170941	2.226517066	2.736335314	3.168877358	2.903804705	3.037453592	2.978355162	3.038872998	3.157284654	2.893514447	3.073104655	2.929349021	2.740090425	3.149722807	2.872227371	2.981321117	1.45919299	2.971572351	2.463671803	2.304632431	2.89258165
ENSMUSG00000044018	Mrpl50	0.224040648	4.660143169	7.128208909	0.007588049	0.354170941	5.403842398	4.570469419	4.415967291	4.447094752	4.659612623	4.468718466	4.329891408	4.467721364	4.25685553	4.176883085	4.618527369	4.979861489	4.994735274	4.728614806	4.828577331	4.800446456	4.75923933	4.456704877	4.483186975	4.817256496
ENSMUSG00000053964	Lgals4	0.33598769	3.037793111	7.119714143	0.007624086	0.354170941	3.051406222	2.405428924	3.11971457	2.587535146	2.741320986	2.48518953	3.104988035	3.027855762	3.033744675	3.205681672	2.911702704	2.974099066	3.241275024	3.225891274	2.610716196	3.653274363	2.93491309	3.093234561	3.477225744	3.118004125
ENSMUSG00000025025	Mxi1	0.279711452	5.274857492	7.114533808	0.007646149	0.354170941	5.674031385	4.609960001	5.108053618	5.173681094	5.218995895	5.286737547	5.104247403	5.248360105	5.294008485	5.295369819	5.278971067	5.438884454	5.436450625	5.31497826	5.325511581	5.554435465	5.361203491	4.941792123	5.45000295	5.053821496
ENSMUSG00000038872	Zfhx3	0.290987126	5.118072609	7.104534167	0.00768892	0.354596895	4.240202648	4.722332712	5.135899707	4.866858734	5.267084057	4.821983702	5.365443477	4.800548177	4.913169282	5.409746695	4.58273446	4.85694818	5.204267782	5.409063641	4.837067888	5.947670596	5.345577075	5.160452942	5.386099557	5.111111913
ENSMUSG00000056071	S100a9	-0.576068724	2.903566091	7.076506884	0.007810111	0.356494222	2.561187014	2.881706827	2.276404405	3.088439477	3.067729901	2.695257016	2.727233983	2.847808782	3.356171662	3.988945141	3.236266115	3.495082148	1.671293961	2.706202302	2.939877659	2.409383668	2.304813872	2.951632923	2.834316524	2.256909619
ENSMUSG00000038335	Tsr1	-0.220536256	5.870760916	7.072560766	0.007827331	0.356494222	5.744475828	6.044535419	6.076181911	6.104642999	5.971651009	5.802154759	5.986699157	5.885358309	5.842530326	5.92185448	5.767582606	5.846799676	5.825770908	5.772550119	5.826796141	5.553720023	5.701176546	5.996101185	5.798195738	5.821195066
ENSMUSG00000073616	Cops9	0.237303985	5.381730721	7.055320894	0.007903015	0.356494222	6.085036752	5.294809949	5.169735892	5.285137929	5.069914542	5.343969751	5.029611497	5.107304893	5.567935821	5.034112	5.394644896	5.584116777	5.252218811	5.478433648	5.762875985	5.299248948	5.350804709	5.433707501	5.278580484	5.377087963
ENSMUSG00000074733	Zfp950	0.266833845	5.132809782	7.051866551	0.00791827	0.356494222	5.235398224	5.068514483	4.636338678	4.907404411	5.387494298	5.33144625	4.511497804	5.242901998	4.460194783	4.565813709	5.16628907	5.673931443	5.574873548	4.771288174	5.564118149	5.279479918	5.472500187	4.796291372	4.807001764	5.324768359
ENSMUSG00000063018	2010204K13Rik	0.408524554	6.086644593	7.043161557	0.007956845	0.356494222	7.105975411	5.658537798	6.264109543	5.819717959	5.7362926	5.661652673	5.91873615	6.183867489	5.57900082	5.879172583	5.878476359	5.928695932	6.445630553	6.166352624	6.03054375	6.77396008	6.082594916	5.300368671	6.171854843	5.936622687
ENSMUSG00000020385	Clk4	0.221129877	6.208112273	7.042717821	0.007958817	0.356494222	6.301640193	6.180963394	5.866947317	5.839010846	6.26984509	6.164447986	5.627265578	6.394620592	5.79660122	5.697987049	6.139519515	6.62215164	6.738297326	5.955008576	6.507394765	6.356976951	6.496735266	6.154829849	6.012892121	6.421879457
ENSMUSG00000029134	Plb1	0.54286734	3.136416141	7.040276716	0.007969672	0.356494222	4.04043051	2.339833924	3.563295396	2.697319227	2.998692228	2.583520189	3.062834825	3.210452228	2.644047848	3.089838694	2.732330589	2.994526719	3.463949511	3.031542945	2.950350668	4.163290962	2.77818397	2.340630726	3.229248869	3.110531457
ENSMUSG00000041921	Metap1d	0.245362347	4.017015043	7.022746421	0.008048069	0.356494222	3.819873182	3.793860023	3.935247869	3.869148991	3.944203581	3.897411914	3.728591149	3.878800263	3.984674178	3.741375829	4.085005277	4.44307383	4.235916142	4.051228002	4.253873949	4.178221778	3.992124858	4.181320601	4.043855271	4.070408075
ENSMUSG00000024423	Impact	0.196511504	6.156857321	7.01631283	0.008077039	0.356494222	6.485463797	5.985705587	5.854287096	5.93459039	6.160837998	6.20791647	5.762170249	6.165713719	6.040243666	5.950768833	6.118520805	6.36897113	6.493630438	6.047930351	6.244582738	6.266435409	6.28366966	6.065742791	6.116106861	6.338776235
ENSMUSG00000031400	G6pdx	-0.265499285	3.744902223	7.01520965	0.008082017	0.356494222	3.720038576	3.554622342	3.778385388	3.984093578	3.75249705	4.023439054	3.767022154	3.622754912	4.102611888	3.754554668	4.036979618	3.398744013	3.598642305	3.805725262	3.568820336	3.687593837	3.515459223	3.739389298	3.441741294	3.762435569
ENSMUSG00000043099	Hic1	-0.342916998	5.588726833	7.010926553	0.008101374	0.356494222	4.534509758	6.055814632	5.6994571	5.950753955	5.694458939	5.396014155	5.901565309	5.171916994	6.091071565	5.387923591	5.954773725	5.059581578	4.395313184	5.751389863	5.677199544	4.732528413	5.345577075	6.313628453	5.517174314	5.479261614
ENSMUSG00000001424	Snd1	-0.216944582	7.175310023	6.980782744	0.008238957	0.359603536	6.843901895	7.308819846	7.374417693	7.256086534	7.263887068	7.244864949	7.603030596	7.150992572	7.407102951	7.247333161	7.231510824	6.783458051	6.848988199	7.151658325	6.999832787	6.940570537	6.980381164	7.376711878	7.176829714	7.006448609
ENSMUSG00000021537	Cetn3	0.207874035	5.620408932	6.97780546	0.008252675	0.359603536	6.099131848	5.682550168	5.18176208	5.380391445	5.653872768	5.686450422	5.078620503	5.435440992	5.215460397	5.01562063	5.441514398	6.217538555	5.872541911	5.550077129	5.973923414	5.714711179	5.770433335	5.704244197	5.184035074	5.832594752
ENSMUSG00000062691	Cebpzos	0.24430445	3.597504565	6.973147302	0.008274184	0.359603536	4.330589958	3.356588431	3.568941679	3.440716922	3.45323512	3.441583582	3.203123723	3.311247322	3.589550471	3.130843804	3.428455349	3.815214706	3.608500577	3.668640959	3.595755383	3.847918576	3.628821993	3.606009665	3.765398788	3.723776266
ENSMUSG00000074238	Ap1ar	0.207458536	5.372248445	6.9616691	0.008327431	0.360434432	5.639084612	5.000096922	5.340380619	5.128335406	5.425983811	5.347083713	5.270891326	5.350016973	5.309422085	5.236470745	5.082021759	5.408758631	5.53795079	5.504899292	5.369097603	5.751364908	5.516583005	5.16882433	5.56907567	5.246816376
ENSMUSG00000053080	2700081O15Rik	0.260488203	4.637979212	6.937045851	0.008442844	0.362624957	4.575414635	4.451290998	4.86466826	4.294733786	4.518778329	4.401413376	4.730765753	4.575869261	4.400034292	4.871847862	4.223755573	4.294473594	4.729326657	4.841204386	4.241134996	5.253280287	4.627601629	4.697530135	5.022887021	4.594314395
ENSMUSG00000079658	Eloc	0.206054866	5.726442949	6.936226261	0.008446713	0.362624957	6.525154994	5.85328507	5.200070343	5.395944486	5.752692219	5.751350306	5.0844849	5.701273228	5.338762701	5.170155067	5.64344611	6.200054461	5.994088325	5.4621251	6.105083782	5.692783433	5.959102631	5.454399543	5.398183345	5.936622687
ENSMUSG00000032481	Smarcc1	-0.185754122	5.891150459	6.917651821	0.008534898	0.3638526	5.446729498	5.834356277	5.962274277	6.01471678	6.063721083	5.987178525	6.059366772	5.885358309	6.020399673	6.169241734	5.930882364	5.719128858	5.722887766	5.819243884	5.738911749	5.731257418	5.80258242	6.037069359	5.938464876	5.743609807
ENSMUSG00000018774	Cd68	-0.57785602	6.542627801	6.912694963	0.00855859	0.3638526	5.586692374	6.780681855	6.073701796	7.05111681	6.442244807	6.864548889	7.120994588	6.259696286	7.170732911	6.275001621	6.909084153	6.613922935	5.071581239	6.346480436	6.764171977	4.47580461	6.315211632	7.404448142	5.885964253	6.544793911
ENSMUSG00000003660	Snrnp200	-0.225325246	6.234952815	6.901874292	0.008610543	0.3638526	5.507880275	6.218858538	6.489976741	6.311296394	6.363584565	6.213898872	6.526377299	6.31882542	6.267686606	6.574545611	6.227733845	5.863555068	6.25638799	6.20549078	6.110930559	6.267308444	6.037920108	6.230093401	6.264639637	6.0936287
ENSMUSG00000056999	Ide	-0.444734318	4.918475519	6.899989048	0.008619628	0.3638526	3.83117686	5.414343927	4.403381343	5.335250017	5.260545739	5.511537865	4.883883146	4.905610627	5.013198469	4.765198402	5.197572652	5.310343948	4.958579825	5.176018748	4.776557092	3.311175209	4.321682645	4.622313103	4.809787989	4.914868506
ENSMUSG00000026411	Tmem9	0.315558316	4.835029297	6.894202859	0.008647571	0.3638526	5.870347629	4.645686463	4.606451985	4.790875009	4.491119025	4.724779872	4.602587354	4.750140191	4.842880563	4.495338901	4.720867787	4.966997462	4.706559552	4.900787602	4.958771414	4.747622009	4.782638052	4.781810384	4.920912953	4.787105678
ENSMUSG00000039233	Tbce	0.202001729	4.888168635	6.871293571	0.008759123	0.365348982	5.101773996	4.777877474	4.498166153	4.826349367	4.897325261	4.859538865	4.513237989	4.783105019	4.735910593	4.725592504	4.872233804	5.271112702	5.111991158	4.835257441	5.1773595	4.992185117	5.002292348	4.76718257	4.704434099	5.063529286
ENSMUSG00000022681	Ntan1	0.204552672	5.572060707	6.856798309	0.008830464	0.365348982	6.116559245	5.508400141	5.405729582	5.497327126	5.396468071	5.571341739	5.141853925	5.588167183	5.508632516	5.17702339	5.532362873	5.881489803	5.6837907	5.547351426	5.835297156	5.456023828	5.698445268	5.489354591	5.423871216	5.666718192
ENSMUSG00000041645	Ddx24	-0.18598587	5.870108045	6.852663269	0.008850924	0.365348982	5.78572954	5.810340601	6.090483103	5.976571486	5.806423241	5.850133803	5.992324809	5.942594473	6.096412697	6.007465615	5.893163114	5.735908977	5.823656586	5.802577217	5.773236451	5.692783433	5.780799195	5.923751205	5.877357414	5.627987993
ENSMUSG00000028795	Ccdc28b	0.313129338	3.589691344	6.846464897	0.008881684	0.365348982	4.120926563	3.525415671	3.72880552	3.382737341	3.339959361	3.294491192	3.654834515	3.38578132	3.266355795	3.026059338	3.434646801	3.592105865	3.385852983	3.444786669	3.648162227	4.194836289	3.679561798	3.776381472	3.697818614	3.694086403
ENSMUSG00000032067	Pts	0.219358192	4.631571126	6.845758003	0.008885199	0.365348982	5.200957663	4.797556859	4.403381343	4.389376105	4.442845886	4.499830647	4.256986663	4.416924325	4.494763079	4.288007696	4.389099136	5.017779336	4.753962357	4.634155042	4.897850518	4.763797151	4.46356015	4.683965798	4.649502035	4.794119697
ENSMUSG00000030934	Oat	-0.272964087	5.9423945	6.839854407	0.00891461	0.365348982	6.157545635	6.089132633	5.912070017	6.096650073	5.990541088	6.209628261	6.020128652	6.010551914	6.204787085	5.60282315	6.005566381	6.060488254	5.78505915	5.939846683	5.948027461	5.152926633	5.608196765	6.214677851	5.703242159	5.721705444
ENSMUSG00000026638	Irf6	0.772702341	2.759382016	6.837714734	0.008925295	0.365348982	4.90186441	2.02623293	2.290142803	2.159033602	2.116415497	2.225764141	2.588858879	2.293514587	1.949657728	2.6165998	2.561795202	2.255880528	2.875421478	2.611953585	2.486690173	3.3212992	2.602329582	0.851628753	3.48421909	2.114745901
ENSMUSG00000021810	Ecd	-0.211657667	4.644057505	6.827756631	0.008975192	0.365972999	4.679142498	4.659195225	4.874960808	4.744310127	4.79018485	4.8242201	4.69441426	4.805493444	4.53727672	4.717539158	4.632060828	4.450486508	4.650406307	4.731819448	4.303733855	4.547990537	4.417800585	4.576904036	4.630716506	4.45374398
ENSMUSG00000006998	Psmd2	-0.22498677	7.786363536	6.809053241	0.009069684	0.367440772	7.597163796	7.863688296	8.172731279	7.894833346	7.769243653	7.775591808	7.798722592	7.992669251	7.795235584	7.993975473	7.792039124	7.678769998	7.912864051	7.723261099	7.590821242	7.487639768	7.677351936	7.719268109	7.606857079	7.705772281
ENSMUSG00000028271	Gtf2b	0.272494652	7.735646454	6.806871452	0.009080773	0.367440772	8.119216535	7.746130808	7.180823005	7.461821049	7.47275439	7.486765441	7.600167921	7.528330738	7.707208071	7.36327902	7.605002858	8.427716946	7.556509575	7.807495717	8.088655925	7.300309524	7.786187314	8.051087854	7.874237241	7.897891763
ENSMUSG00000000531	Grasp	0.326360204	4.000890079	6.78917364	0.009171235	0.367788234	4.143771663	3.281710867	4.337096502	3.869148991	3.877402302	3.464704376	4.283740314	3.934035852	3.836505208	3.948230298	3.592498435	3.383334704	3.994149492	4.247594869	3.654581227	4.885920473	4.124173959	3.68205938	4.527867116	3.786081926
ENSMUSG00000015176	Nolc1	-0.211165212	4.994569565	6.78843373	0.009175037	0.367788234	4.787562128	4.9937132	5.176223986	5.157443509	5.037773954	5.020325319	5.323412115	4.990569852	5.099664596	5.184833071	5.021608209	4.691635887	4.821208939	4.912132071	4.785358437	4.690187862	4.89902252	5.17991115	4.941384468	4.961304628
ENSMUSG00000033355	Rtp4	0.258239423	5.149473442	6.784780157	0.009193835	0.367788234	5.509640169	5.175792839	4.88064732	4.870379075	4.865364007	4.974748012	4.83462782	5.148755108	5.045466655	4.820135327	5.319684053	5.605855816	5.500058195	5.089980003	5.492471343	5.206709082	5.413768035	4.852804141	5.045520956	4.904103093
ENSMUSG00000049577	Zfpm1	0.186534011	5.865572357	6.743835768	0.009407215	0.373950525	5.459533012	5.385376045	6.234661508	5.895964005	5.652624881	5.500392983	6.220893775	5.644449053	5.993297085	6.358508656	5.615104516	5.281540588	5.642405459	6.17755978	5.353400075	6.249746561	5.614005746	6.172283244	6.3708079	5.554163933
ENSMUSG00000020576	Nbas	-0.355276201	5.127019179	6.741659844	0.009418695	0.373950525	3.960333203	5.15877502	5.057740026	5.317306358	5.255622481	5.298045284	5.615972706	5.189047598	5.376327389	5.276307366	5.252929383	5.160207237	4.812706072	5.078697908	5.104209683	4.28897668	4.973210415	5.625336007	4.758793625	5.053821496
ENSMUSG00000021670	Hmgcr	-0.192843666	5.99742404	6.719839613	0.00953462	0.374823243	5.99493508	6.23608778	6.195959626	6.080530131	6.065597624	6.013875757	6.063529458	6.11880747	5.899317703	6.07730813	5.846326202	5.932671208	6.088684113	5.797233553	5.921658174	5.737571165	5.862369857	5.984292021	5.931446285	5.991557023
ENSMUSG00000078427	Sarnp	0.226419195	4.578571457	6.719060381	0.009538787	0.374823243	4.877537929	4.722332712	4.472790256	4.34957285	4.532411634	4.560111753	4.355338247	4.452038568	4.26531096	4.167060197	4.333855849	4.972156846	4.695039833	4.735016988	4.773611338	4.645224367	4.692178201	4.49715557	4.486673467	4.727290167
ENSMUSG00000042684	Npl	0.805703353	5.121208128	6.717040783	0.009549595	0.374823243	7.417598858	4.71458999	5.083609281	4.485860415	4.674444848	4.741442157	4.425399794	4.870646671	4.353208177	4.683491088	4.640120382	4.522590924	5.176370938	4.975686322	4.436308015	5.335497154	4.955018021	3.597766176	5.60480804	4.677585418
ENSMUSG00000055128	Cgrrf1	0.235467676	5.128457409	6.710880197	0.009582641	0.374823243	5.768193623	4.775398569	4.955837788	4.974365377	4.942957008	5.088893081	4.755971559	5.177649827	5.057687821	4.905320995	4.99671617	5.32049307	5.269409055	5.06732689	5.122847781	5.534267753	5.231179635	4.728063637	5.203234436	5.258696576
ENSMUSG00000026049	Tex30	0.302473702	5.463549484	6.689978602	0.009695637	0.376991726	6.271877242	5.535021919	5.001438593	4.911966473	5.470572211	5.48351255	4.612362331	5.717105929	4.554627526	4.84991192	5.219253748	6.00367468	6.081623695	5.086229099	5.648543828	5.712148675	5.893749111	4.632437015	5.124854643	5.781748191
ENSMUSG00000062296	Trank1	0.387144072	4.603805933	6.687436315	0.009709473	0.376991726	4.005933788	3.501617005	4.644383277	4.468931713	4.626943257	3.955694069	4.863564062	4.74757296	4.109672447	4.925271435	3.974608146	4.265348396	5.29252501	4.938722961	4.193438861	5.611238795	4.746074166	4.360099937	4.811179086	4.274770686
ENSMUSG00000038160	Atg5	0.218527707	5.81122023	6.677005599	0.009766456	0.377815156	6.220149432	5.890413501	5.548313535	5.717880575	5.751526979	5.870835953	5.358684063	5.839082385	5.627359297	5.404739814	5.740349794	6.142866203	6.012768018	5.697500038	6.102738421	5.755104061	5.894942481	5.564244929	5.771289462	5.984420321
ENSMUSG00000038102	Trappc11	-0.182912339	5.660298718	6.6667948	0.009822568	0.378599064	5.266956218	5.700954004	5.73127751	5.800778676	5.944374466	5.661652673	5.666108706	5.83546045	5.520159979	5.780189329	5.761438315	5.582430896	5.702321368	5.506771246	5.541783745	5.602271542	5.595040402	5.632415386	5.581356846	5.653923305
ENSMUSG00000031016	Wee1	-0.225177135	5.363144723	6.636370419	0.00999173	0.383174034	5.322077287	5.453635914	5.191860364	5.593471399	5.411301421	5.747820338	4.956029833	5.233759015	5.490716127	5.377738961	5.598655783	5.537891888	5.264741083	5.271598017	5.365189205	4.877940375	5.43689327	5.310492698	5.044338508	5.485052303
ENSMUSG00000038759	Nup205	-0.219450329	5.682013236	6.631442942	0.010019407	0.383174034	5.044654837	5.753538565	6.068230489	5.856274928	5.924865953	5.707198481	5.588173422	5.880679796	5.476221072	5.838906273	5.656748887	5.515095912	5.878665031	5.509574631	5.681920645	5.572207163	5.62699106	5.735576962	5.393547704	5.602909944
ENSMUSG00000032526	Ss18l2	0.244227347	3.773355356	6.625993025	0.01005011	0.383174034	4.441691332	3.554622342	3.337138459	3.715829147	3.641134233	3.62208866	3.550233099	3.431282532	3.674536349	3.247298214	3.784094848	4.235623082	3.623162816	3.746752835	4.202228996	3.902884202	3.79144427	3.816006425	3.750974359	3.890125109
ENSMUSG00000029163	Emilin1	-0.3672964	7.461429056	6.583121909	0.010295018	0.390560818	6.512923231	8.041839339	7.587422569	7.665509212	7.44274636	7.479334503	8.034946841	7.416819719	7.823960379	7.377617583	7.470225133	7.304345447	6.482952106	7.587454767	7.04450848	6.421142778	7.174190447	8.051087854	7.501582834	7.408396466
ENSMUSG00000027460	Angpt4	-0.522564469	4.034467813	6.563299405	0.010410317	0.390560818	2.821361829	4.445065617	3.656400316	4.522120398	3.685740235	4.538481655	4.389847376	3.911277466	4.740466496	4.015463715	4.272961377	4.36677375	3.156458456	4.106589647	3.851819005	1.726277342	3.611504261	4.650482933	3.341330739	4.074254614
ENSMUSG00000024778	Fas	0.52349199	2.746241279	6.556962236	0.010447457	0.390560818	3.859054546	1.95791789	2.183766727	2.318729749	2.35606193	2.572919727	2.588858879	3.187905615	2.2429826	2.142346733	2.355369301	2.61373619	3.408600972	2.195474512	2.662591992	3.690200288	2.971572351	2.162061337	2.834316524	2.666646104
ENSMUSG00000026761	Orc4	0.218914831	5.824106585	6.544210034	0.010522604	0.390560818	6.355476019	6.124622921	4.923147551	5.466645849	5.985593945	6.04104965	4.754500992	5.96044065	4.89421283	4.863356806	5.867076231	6.469989135	6.254819577	5.21318036	6.421552031	5.520420173	6.290033464	5.413888692	5.465987754	6.218799206
ENSMUSG00000022440	C1qtnf6	-0.34351091	7.123022178	6.537123207	0.010564605	0.390560818	6.603053903	7.748344506	7.227533669	7.352584673	7.122767215	7.043644103	7.503021326	6.856183995	7.363219887	7.182745679	7.288598378	7.103880985	6.150719564	7.021207729	7.238584525	5.992180078	6.878491616	7.607210926	6.960700275	7.098092608
ENSMUSG00000027204	Fbn1	-0.317237292	3.381371136	6.53551511	0.01057416	0.390560818	2.547546018	3.309390801	3.237845098	3.901625161	3.346148251	3.763980095	3.515926297	3.036294298	3.705934931	3.442338913	3.904965299	3.148301945	3.253892231	3.179703155	2.950350668	3.639854085	3.189530014	2.989933177	3.290373349	3.443559904
ENSMUSG00000038543	BC028528	0.384968378	2.967895911	6.529085101	0.010612453	0.390560818	3.559403993	2.57465715	2.816918084	2.692023973	2.934422887	2.929334199	2.745115372	2.922544799	2.564061232	2.315959809	2.550436623	2.764085591	3.501467607	2.994667435	3.021607222	3.920750359	3.181728488	2.269757907	2.924483961	3.04147635
ENSMUSG00000031536	Polb	0.239267473	4.92489481	6.528797032	0.010614172	0.390560818	4.904542205	4.917071232	4.661660865	4.945729721	4.603884684	4.866065943	4.527084413	4.60452549	4.88189368	4.726930369	4.780418505	5.448171207	4.858863606	5.154686861	5.161671891	4.926277912	5.006714913	5.097531937	4.871096236	5.215810351
ENSMUSG00000031574	Star	-0.407607386	6.016855244	6.526601582	0.010627281	0.390560818	5.314042906	6.511763164	5.986208714	6.193513209	5.844081777	5.828016287	5.948623534	5.82210168	6.385327272	6.841114333	6.273356064	6.109306957	5.562248021	5.922421596	6.071896597	5.309456681	5.050210528	6.360669864	6.129550348	5.629295891
ENSMUSG00000086841	2410006H16Rik	0.262262091	5.084879687	6.518715527	0.010674507	0.390560818	5.295800264	4.782822544	4.767346398	4.817866116	4.471437074	4.902505095	5.017401205	4.546632278	5.453276905	4.905320995	5.141900082	5.328561274	4.683427391	5.388905194	5.35142582	5.320434159	5.052351263	5.447535118	5.373913702	5.030252766
ENSMUSG00000045441	Gprin3	0.415954901	2.526479445	6.515091907	0.010696279	0.390560818	2.832653894	1.992479732	2.227262822	2.262682353	2.712866564	2.265805249	2.360454706	2.597120041	1.917831325	2.042728936	2.538987906	2.703332369	3.073477721	2.410714808	2.830740663	3.035904001	2.493097391	1.932235204	2.743974484	2.83025765
ENSMUSG00000035762	Tmem161b	0.219011088	4.693898277	6.506438588	0.010748457	0.390560818	5.248104378	4.688476622	4.127339457	4.387739377	4.746401372	4.828682521	4.059153343	4.783105019	4.086001617	4.139194883	4.835270068	5.164720941	5.075140426	4.315382748	5.027151877	4.587673866	5.030799611	4.440662581	4.519381564	4.942488328
ENSMUSG00000061411	Nol4l	0.47725771	2.984969498	6.504654217	0.010759249	0.390560818	3.625819037	2.694961569	3.12738798	2.733851591	3.006528262	2.614862105	3.237216744	2.984906435	2.33422	2.959329452	2.492262286	2.845058643	3.122461261	2.848804454	2.515187587	3.513099306	3.272672729	2.259342903	3.463136523	3.057110107
ENSMUSG00000030304	Ergic2	0.195210979	7.685363118	6.504266589	0.010761594	0.390560818	7.833308452	7.838379732	7.372199256	7.484778254	7.704480003	7.645683835	7.261696617	7.608683671	7.396316837	7.288235021	7.558629176	8.094078517	7.836803492	7.607656055	8.051744477	7.619120274	7.785544033	7.791296005	7.6558762	7.921037546
ENSMUSG00000037411	Serpine1	-0.590247229	9.819326311	6.494518761	0.010820758	0.39136311	8.526070928	10.67208749	9.143819962	10.07328496	9.881437446	9.911831909	9.886866054	9.378194867	10.29589994	10.7570165	10.07727173	9.678991405	8.637927388	9.696747924	9.825391	8.346891681	9.239144509	10.54669806	9.520108055	9.499209078
ENSMUSG00000037965	Zc3h7a	0.223357316	6.931499077	6.487624814	0.010862802	0.391542842	6.720162102	6.786233088	6.761170851	6.694255799	7.083021172	6.832134794	6.742073245	7.154872788	6.610660762	6.609781088	6.814325341	7.167672736	7.348353061	6.861778022	7.078921021	7.083982538	7.153399301	6.995308498	6.801141979	7.03928872
ENSMUSG00000062110	Scfd2	-0.265353244	3.123203644	6.443724772	0.011134494	0.399943376	2.951361292	2.971072527	3.241385235	3.163054386	3.289468582	3.320071791	3.232998917	3.359121447	3.379726652	3.236066783	3.21484108	3.014669163	3.059171423	3.151263413	2.875390967	2.766304978	3.212684616	2.871840099	3.004489891	2.918489197
ENSMUSG00000029462	Vps29	0.186430871	6.186955605	6.431341559	0.011212386	0.399943376	6.774602497	6.20970719	5.999858643	6.036815782	5.960600523	6.140418799	5.786118387	6.034969588	6.094041302	5.827103022	6.103054728	6.503337278	6.278168592	6.197399946	6.410216375	6.264687751	6.285490756	6.010922017	6.141211507	6.331562999
ENSMUSG00000071650	Ganab	-0.243258733	7.587701058	6.430525885	0.011217536	0.399943376	7.034429914	7.868639022	7.658159365	7.767834488	7.660768916	7.603013556	7.892461176	7.618903183	7.710114389	7.674679281	7.584266747	7.516970527	7.434004693	7.485300804	7.470918208	7.123088919	7.44250469	7.863340858	7.476157715	7.560454281
ENSMUSG00000032939	Nup93	-0.236021741	4.31323936	6.425812852	0.011247342	0.399943376	4.148297592	4.429383614	4.521648386	4.488917133	4.29392312	4.269768793	4.36693325	4.452038568	4.224698839	4.642961581	4.615805375	4.003365692	4.381005963	4.171752348	4.274858715	4.189319351	4.057529769	4.256558968	4.16630788	4.070408075
ENSMUSG00000033416	Gucd1	0.255889511	5.772111136	6.412936641	0.011329189	0.40053249	6.185338464	5.476707496	5.88460023	5.662103209	5.614677366	5.518459948	5.756304277	5.73665555	5.682065314	5.938695311	5.67908585	5.520388582	5.790482054	5.925223792	5.586112057	6.228386159	5.788525004	5.497131813	5.998310676	5.646191549
ENSMUSG00000040564	Apoc1	0.82431294	3.795028347	6.408752215	0.011355919	0.40053249	6.232989999	2.756585584	3.736351995	3.112421602	3.006528262	3.241927699	3.68293698	3.518193634	2.993596955	3.567094072	2.810590029	3.148301945	3.469369346	3.380901068	2.864357274	4.159533988	3.458484635	2.858101445	4.537984333	3.211782618
ENSMUSG00000046856	Gpr1	-0.363684486	5.509932194	6.405352042	0.011377686	0.40053249	4.904542205	5.88697302	5.223528944	5.672895055	5.668763817	5.841327444	5.176310046	5.619393553	5.782679698	4.931087089	5.70236576	5.911342026	5.452959371	5.129394339	6.173728176	3.877951284	5.615454344	5.682971134	4.819497618	5.622744508
ENSMUSG00000014932	Yes1	0.232589593	6.340421266	6.381810979	0.011529573	0.401230497	6.726229391	6.392277351	6.041573931	5.961796659	6.546701845	6.558236082	5.867278594	6.416603819	5.662993288	5.769842084	6.214300953	6.633593542	6.720794078	6.089743572	6.699679154	6.419180199	6.728593445	5.844970878	6.142317194	6.587810379
ENSMUSG00000014956	Ppp1cb	0.339373842	8.399910389	6.381242703	0.011533265	0.401230497	9.121050703	8.437376749	7.623478836	7.855556833	8.609657884	8.701402939	7.526690226	8.658480463	7.415436752	7.622981049	8.403628517	8.880330612	8.964550033	7.812234023	8.808423173	8.266323117	8.895542338	7.644204994	8.027361375	8.762664475
ENSMUSG00000040824	Snrpd2	0.235804398	4.224186514	6.378734987	0.011549572	0.401230497	5.015224199	4.097558133	4.21817196	3.962265595	3.911189546	4.035070691	4.010699396	3.906682388	4.349236521	3.982238628	4.234441873	4.294473594	4.10275886	4.447949466	4.245393824	4.240008351	4.237637941	4.2274672	4.345961209	4.206312849
ENSMUSG00000075706	Gpx4	0.256908237	7.40916724	6.37789814	0.011555019	0.401230497	7.98143237	7.365543653	7.42374354	7.267923959	6.944062961	7.318101576	7.126405362	7.207660801	7.605571998	7.293662216	7.472107558	7.577041958	7.347617497	7.598029853	7.406297068	7.489698486	7.345020292	7.27956218	7.404008959	7.430696516
ENSMUSG00000039220	Ppp1r10	-0.212052014	5.09206015	6.366474529	0.011629642	0.401230497	4.460010934	5.190753086	5.294258088	5.124409572	5.082943561	4.958551388	5.598865906	5.009979597	5.317575828	5.426311902	5.097713736	4.728689356	4.715709553	5.232539896	4.779496844	5.123336933	4.948136291	5.15062453	5.168923566	4.944591188
ENSMUSG00000060402	Chst8	0.422569729	3.580646244	6.365967996	0.011632962	0.401230497	4.214535998	2.586018011	3.582961458	3.41523544	3.605461347	3.357611836	3.667392129	3.548006686	3.22360563	3.880116889	3.298695854	3.413990474	3.496167245	3.708225484	3.541372831	4.290695178	3.484084844	3.057613794	3.920386547	3.332320809
ENSMUSG00000059588	Calcrl	0.280727932	5.478289707	6.361322698	0.011663456	0.401230497	5.913526631	5.407956699	4.761194305	5.096625477	5.662577881	5.879464551	4.443765521	5.655446667	4.852733192	4.348361245	5.284123467	6.215364596	5.817294964	4.933165463	6.081456805	5.38540512	6.239259173	4.703304608	4.955292001	5.814311765
ENSMUSG00000058748	Zfp958	0.29931892	3.182608482	6.325349026	0.011902406	0.407113063	3.84796803	3.459000653	2.138918386	2.857254745	3.090027325	3.406192429	2.051129901	3.195460372	2.350206066	2.330113936	3.236266115	3.972804543	3.63767754	2.763693229	3.660971794	3.138712116	3.59984253	2.772803147	2.702598381	3.653524887
ENSMUSG00000054793	Cadm4	0.332957794	4.519953364	6.32398636	0.011911555	0.407113063	4.830437775	3.986205719	4.632299494	4.312095972	4.398867781	4.050435083	4.571188952	4.522808454	4.149042429	4.81259415	4.411245509	4.138002034	4.662286502	4.902210549	4.20660406	5.281209759	4.440861786	3.996151615	4.901453446	4.314338501
ENSMUSG00000103050	Gm38273	-0.454940941	2.96976499	6.303483217	0.012050097	0.40825454	2.665906458	3.74908141	3.00776751	2.398918334	2.901181666	3.441583582	2.16177272	3.542093158	2.536382237	2.7801872	3.318919526	3.253750227	3.327362479	2.547942982	2.584061607	3.035904001	3.301756616	1.577218701	2.720476495	3.049314405
ENSMUSG00000096188	Cmtm4	0.344537201	8.383009878	6.294926908	0.012108401	0.40825454	8.407425112	7.925082899	8.528693374	8.200889106	8.425385543	8.259069414	8.318838575	8.503921571	7.997983764	8.553910259	8.123429615	8.119586356	8.683525712	8.518224797	8.073166162	9.031439955	8.540232811	7.847131897	8.701542211	8.321749358
ENSMUSG00000028608	0610037L13Rik	0.186773762	5.535115599	6.293857324	0.01211571	0.40825454	5.820174599	5.312016047	5.431527226	5.336947354	5.32776338	5.472148191	5.313459347	5.637532728	5.484392453	5.373474053	5.461361008	5.857991531	5.788315338	5.57437946	5.642097849	5.574325131	5.563867453	5.515846623	5.418405046	5.624057167
ENSMUSG00000051451	Crebzf	0.229115611	5.669067665	6.288238918	0.012154176	0.40825454	5.527122033	5.415936325	5.593334907	5.472062391	5.524778106	5.657895972	5.557299914	5.554782257	5.527208292	5.31151096	5.456805194	5.759973212	5.571097478	5.867390559	5.847955489	6.045062171	5.822788118	5.881082666	5.870701651	5.857361433
ENSMUSG00000026687	Aldh9a1	-0.25348918	6.005474907	6.28785595	0.012156802	0.40825454	5.795861249	6.223412536	5.958515194	6.192107279	5.981623981	6.195012889	6.043197237	5.796249891	6.3375123	6.106382554	6.186136871	5.973120145	5.662655173	5.927321873	5.914989849	5.451421949	5.686090121	6.336102529	6.005619821	5.991557023
ENSMUSG00000026111	Unc50	0.178955775	6.715190892	6.273180139	0.012257895	0.40825454	7.079559884	6.762021945	6.568526889	6.591001699	6.558743267	6.590126046	6.447118747	6.729215209	6.60484259	6.497468731	6.669592638	7.0235344	6.753926234	6.719710294	6.837940498	6.727135587	6.728593445	6.658894928	6.834359824	6.758888761
ENSMUSG00000035441	Myo1d	-0.222465127	6.184849314	6.272304492	0.012263954	0.40825454	5.593346403	6.211542109	6.153374929	6.321619989	6.234416719	6.250944941	6.293574686	6.08565136	6.428317617	6.86013839	6.218792495	6.022447789	5.927720984	6.172261978	6.086213257	6.118018549	6.071027426	6.212654929	6.114980895	5.90996584
ENSMUSG00000038437	Mllt6	0.224839629	5.004517431	6.269441699	0.012283784	0.40825454	4.503051547	4.642969466	5.000394316	4.927821035	4.852378576	4.874723031	5.306451328	4.957628451	5.051590179	4.84252519	4.894864269	4.740832008	5.089290012	5.177194655	4.752820907	5.534267753	5.065129393	5.130764526	5.267475721	5.063529286
ENSMUSG00000027905	Ddx20	-0.24195661	3.798370844	6.2681324	0.012292865	0.40825454	3.970591955	3.915921181	3.640400588	3.933386334	4.023577399	3.951608246	3.610001575	3.947520528	3.455576474	3.673612977	3.966084435	3.941581969	3.920878646	3.405190892	3.959430643	3.418813608	4.120097685	3.472619076	3.466671748	3.890125109
ENSMUSG00000019966	Kitl	0.321460533	7.704613809	6.249393635	0.012423583	0.409391618	7.965491751	7.853441816	7.102449471	7.242341006	7.888268145	7.804480435	6.88232142	8.054211327	6.797149498	7.281877382	7.67629851	8.131452711	8.395611169	7.294498363	7.970466476	7.800737918	8.166447323	6.981514094	7.475280509	7.955595947
ENSMUSG00000028389	Zfp37	0.281188144	4.172308555	6.24447364	0.01245814	0.409391618	4.474500946	3.687129023	3.913222415	3.890110271	4.474265274	4.401413376	3.775747328	4.204977403	3.635933158	3.843582174	3.784094848	4.607931569	4.59693899	4.109056305	4.402383234	4.412498688	4.390985489	3.712918575	4.055640298	4.411799024
ENSMUSG00000028431	Elp1	-0.186115673	5.420346082	6.233444197	0.012535968	0.409391618	5.094756556	5.549602248	5.633630064	5.561887982	5.628707619	5.430185308	5.56151082	5.537052438	5.312485141	5.583013225	5.365774453	5.111940657	5.584895015	5.262763215	5.099512292	5.361893539	5.32447503	5.462366975	5.350186059	5.383302713
ENSMUSG00000053897	Slc39a8	0.41943577	4.988026329	6.23076879	0.012554922	0.409391618	6.054016591	4.521016256	4.8496704	4.632659718	4.949069175	4.992754474	4.745645975	5.293058742	4.296584661	4.370786382	4.560258372	4.935647581	5.374249059	4.883601865	4.984476935	5.322955605	5.427027809	4.017939296	5.168923566	4.971653051
ENSMUSG00000040006	Ginm1	0.194513722	5.174379151	6.22996494	0.012560622	0.409391618	5.231137849	4.91931846	5.161350952	5.147805915	5.123142281	5.127435856	4.909216523	5.33641401	4.903722191	4.853591151	4.96498473	5.372147454	5.412735054	5.310698465	5.286779419	5.374912802	5.336822036	5.022532572	5.392618786	5.080840372
ENSMUSG00000052105	Mtcl1	0.288058415	4.7181383	6.22354337	0.012606257	0.409391618	4.269581113	3.611319552	4.93958526	4.664099645	4.873956479	4.302219589	5.248082217	4.615830483	4.597112987	4.840054518	4.307108439	4.160775795	4.867099501	4.963470127	4.144111798	5.538613203	4.563004627	4.731835285	5.233639175	4.522928663
ENSMUSG00000031231	Cox7b	0.250714438	6.36624168	6.210990361	0.012695958	0.409391618	7.097223866	6.436880087	6.033939328	6.120497218	5.958582218	6.353602801	5.932457245	5.935844829	6.306610653	5.785335254	6.275082278	6.949607437	6.210197121	6.451775331	6.711271758	6.438686869	6.483310528	6.369775819	6.2203025	6.504737232
ENSMUSG00000041133	Smc1a	-0.197144179	5.29914824	6.210663417	0.012698303	0.409391618	5.020171187	5.320542751	5.575915264	5.319024926	5.390491762	5.353291546	5.404410705	5.468554726	5.419582763	5.470909226	5.109371716	5.157945078	5.587389542	5.327741992	5.132077306	5.18746687	5.1253434	5.2031915	5.07477151	5.133405889
ENSMUSG00000056209	Npm3	0.212746467	4.183983441	6.210406767	0.012700144	0.409391618	4.55169462	4.036759518	4.150118565	4.230440749	3.747829804	4.019540908	4.142469336	3.874100399	4.319095384	3.918093692	4.069173697	4.306778048	4.02392075	4.222754413	4.336041499	4.252407134	4.203370316	4.39857271	4.353618929	4.27810977
ENSMUSG00000055723	Rras2	0.25473179	7.262345326	6.208372453	0.012714748	0.409391618	7.695919548	7.205805357	6.960926065	7.236442215	7.083021172	7.566409178	6.777981744	7.132417675	7.141750151	6.885219613	7.313169801	7.644439895	7.337650495	7.186527866	7.523592569	7.23040005	7.246090273	7.072815011	7.106906923	7.503110405
ENSMUSG00000020863	Luc7l3	0.209174323	6.901331933	6.194940653	0.012811602	0.411256319	7.053255104	6.941895155	6.743803813	6.562631326	7.008889201	6.911055291	6.410237409	7.009231402	6.301994839	6.547921031	6.822021266	7.191093158	7.336538787	6.646036276	7.169109638	7.065781905	7.164327261	6.741191403	6.692868857	7.188703603
ENSMUSG00000043323	Fbrsl1	0.185285963	5.789687178	6.183848825	0.012892155	0.412588017	5.266956218	5.674590369	5.998813221	5.640961453	5.672462686	5.443339367	6.135909589	5.615175002	5.841823814	6.128822666	5.630019528	5.4537147	5.56097937	6.171082042	5.197281828	6.283365028	5.533539305	5.982710137	6.150033363	5.722931117
ENSMUSG00000044442	N6amt1	0.211639458	4.089299929	6.160408561	0.013064103	0.416827769	4.257063525	3.874827536	3.915440154	3.94456226	3.881669235	4.106636786	3.93482342	3.951987556	4.012565661	3.88491902	3.850434215	4.358917018	4.267370007	4.091700475	4.35587244	4.374110265	4.140364849	4.084348232	4.240461556	4.066551252
ENSMUSG00000028591	Pramef12	-0.268759	8.000334569	6.138474116	0.013227141	0.420758528	7.623001873	8.152240472	7.902168903	8.003425115	8.102206077	8.092565401	8.155313184	8.076884879	8.244421106	8.204894966	8.106320495	8.156597106	7.78368254	7.877348152	8.167356035	7.207612496	7.853412225	8.26320022	7.817051936	7.82613933
ENSMUSG00000062825	Actg1	-0.199071118	7.323871895	6.130681435	0.013285566	0.42134792	7.036872818	7.3676023	7.612927082	7.532590443	7.325481512	7.248200086	7.482293059	7.207660801	7.692979801	7.476970724	7.351715641	6.96780177	7.055876417	7.408028332	7.179162313	7.124534986	7.191290412	7.591987914	7.129664204	7.2019493
ENSMUSG00000021482	Aaed1	0.216275051	4.990569738	6.121719725	0.013353083	0.421883555	5.39815325	4.740239086	4.666935684	4.972182701	4.84146738	5.098163764	4.769139636	4.868285334	5.06859905	4.638703146	4.874512892	5.293955366	4.98341535	4.981082715	5.299123334	4.919629584	5.223600698	4.87343846	5.025286332	5.008304548
ENSMUSG00000030513	Pcsk6	-0.461533116	4.430487384	6.117390172	0.013385829	0.421883555	3.108263891	4.819379962	4.428444389	4.979807663	4.652138933	4.442754343	4.758908203	3.622754912	4.896936192	4.461984222	4.96712201	4.302688213	3.196225022	3.993656854	4.685457996	3.573639694	4.394364759	4.852804141	3.759646311	4.68766431
ENSMUSG00000011114	Tbrg1	-0.240160003	8.505837814	6.106640425	0.013467489	0.421883555	8.611931266	8.650203582	8.721315529	8.542374789	8.495273639	8.469438474	8.570018157	8.613896638	8.603125102	8.583752102	8.582086994	8.247966063	8.368673288	8.449692417	8.545505852	8.229839256	8.37388857	8.541840792	8.438106285	8.36615841
ENSMUSG00000062070	Pgk1	-0.237780368	5.703972168	6.104162581	0.013486384	0.421883555	5.920158122	5.800621264	5.550455595	5.978747537	5.714929689	5.879464551	5.53434617	5.65133238	5.8530867	5.468511868	5.983564299	5.903261577	5.558438716	5.454386228	5.849355139	4.858374356	5.733554813	5.862279742	5.297562384	5.791127311
ENSMUSG00000048249	Crebrf	0.25390415	6.421754493	6.099364347	0.013523052	0.421883555	6.321814371	6.070043623	5.715455033	6.114572284	6.431370775	6.699545481	5.922669797	6.698972583	5.829759865	6.236068335	6.416304702	6.850130222	6.886440404	6.146077815	6.719714186	6.542581625	6.924211878	5.954742644	6.384422355	6.700979694
ENSMUSG00000024099	Ndufv2	0.242507804	6.57680962	6.093766203	0.013565962	0.421883555	7.47637514	6.618652367	6.358821679	6.315606873	6.396758175	6.468865744	6.140420575	6.433473263	6.348496722	6.144425742	6.490246059	6.870305655	6.735488546	6.488709529	6.862408304	6.598110624	6.655840283	6.362495658	6.394665532	6.732964852
ENSMUSG00000031157	Pqbp1	-0.223926696	4.068998578	6.091667325	0.013582086	0.421883555	4.362102929	4.007485493	4.076715117	4.157396347	4.117022034	4.139336048	4.33383564	4.030115517	4.374858971	3.959655714	4.142872915	3.882524227	3.856152697	4.109056305	3.995275303	3.826754295	3.86148565	4.099024168	3.995728216	3.859246532
ENSMUSG00000029082	Bst1	0.972160314	2.948215864	6.078653588	0.013682501	0.422408736	5.824422977	1.922507703	0.427481916	2.511416999	1.897906174	3.137891116	1.618568371	1.579508457	2.85481855	2.016711329	2.394010278	3.034534252	1.129770586	2.42662307	3.098953937	0.664098563	2.45476812	2.601982175	3.549017863	2.51641218
ENSMUSG00000064373	Selenop	0.923588849	8.049126223	6.07846091	0.013683994	0.422408736	10.84067489	6.816690243	6.41162336	7.582092711	7.109639825	8.328064727	6.92379965	7.162120183	7.825211943	6.745343228	7.503738596	8.018165665	7.262376027	7.159711632	7.711558753	7.137246018	7.703808857	7.333305688	8.442040064	7.741588474
ENSMUSG00000083992	Gm11478	0.302894606	2.587057865	6.073949738	0.013718985	0.422408736	3.695508873	2.298995905	2.337222371	2.241090203	2.241208969	2.225764141	2.152869762	2.129676041	2.52937871	2.181906169	2.660188201	2.994526719	1.960156172	2.639515877	3.136125866	2.453008802	2.59059315	2.858101445	2.454586422	2.909904938
ENSMUSG00000027673	Ndufb5	0.200796613	5.911197565	6.063145264	0.013803164	0.423765147	6.532098291	5.967361271	5.898680771	5.914838353	5.725650686	5.72166657	5.632879037	5.82088109	5.742363648	5.679449833	5.720216164	6.036061121	6.072749303	5.973401175	6.092136854	6.074788637	5.761301705	5.796272064	5.848517194	5.923888854
ENSMUSG00000085396	Firre	0.209290409	7.449077145	6.052511022	0.013886535	0.424738515	7.020919494	7.445680843	7.47482602	7.162273522	7.50422796	7.209800192	7.473157883	7.515184389	7.17662835	7.469597164	7.286888271	7.448747455	7.51452733	7.447547366	7.466364608	7.720933717	7.493814113	7.715225292	7.561496393	7.657232047
ENSMUSG00000008855	Hdac5	0.227516571	5.311567901	6.04885672	0.013915304	0.424738515	5.371303162	4.833747434	5.217250597	5.24411787	5.084795281	5.184256338	5.392168819	5.121254374	5.49161725	5.863443989	5.18293543	5.047412031	5.152984988	5.547351426	4.992100119	5.781621428	5.175308385	5.319293315	5.595150287	5.135248263
ENSMUSG00000044948	Cfap43	-0.17635445	5.721064256	6.038892456	0.013994061	0.425911458	5.320072883	5.763579208	5.993049821	5.923901423	5.797417701	5.692583828	6.049207104	5.741824349	5.966323986	5.792381064	5.736596078	5.285690729	5.361188813	5.639813932	5.602805191	5.717269138	5.596508159	5.905499726	5.610412016	5.614843375
ENSMUSG00000024940	Ltbp3	0.322350569	5.916618803	6.017838227	0.014161984	0.429258016	5.787181291	4.804867967	5.813843687	5.6498651	5.743343847	5.627484919	6.251971114	5.981350189	5.88498615	6.31780325	5.688183839	5.497312115	6.113992318	6.056262692	5.253336445	6.90875227	5.792372449	5.720470281	6.353726477	5.787617282
ENSMUSG00000068391	Chrac1	0.207313855	4.502269049	6.009990722	0.014225102	0.429258016	4.959657424	4.255309271	4.45917305	4.25757855	4.072923177	4.330814036	4.404923736	4.274392299	4.618720677	4.407960123	4.579944024	4.682221889	4.480984738	4.64269295	4.537021881	4.788333173	4.485906918	4.483797629	4.517678448	4.542498005
ENSMUSG00000025503	Taldo1	-0.196863181	6.767870281	6.009885011	0.014225955	0.429258016	6.826357154	6.896421038	6.960120618	6.903156524	6.621319956	6.762123175	6.728280099	6.60495337	7.065428838	7.079703763	7.031066519	6.48991053	6.405905272	6.777063717	6.686427266	6.524438886	6.563548411	6.907576487	6.70264582	6.551708141
ENSMUSG00000007594	Hapln4	-0.363788253	3.356654281	6.002893921	0.014282432	0.429734381	2.309680563	3.702868309	3.481835463	3.558875066	3.738449769	3.268448821	3.606745273	3.548006686	3.383615364	3.567094072	3.250374725	3.253750227	2.526061178	3.539267638	3.275917614	2.598854035	3.093006225	3.808882367	3.262170543	3.338730992
ENSMUSG00000003420	Fcgrt	1.079521573	3.953670874	5.976192004	0.014500277	0.435049512	6.779716466	2.586018011	3.241385235	3.496456144	2.254431353	3.730986393	3.480783776	2.674842994	3.889428946	3.614124429	3.397093135	2.900234682	2.817102081	3.376812706	2.570547336	3.596050526	2.989558477	2.983619995	5.102304879	3.118004125
ENSMUSG00000036940	Kdm1a	-0.196642076	6.413557995	5.966166977	0.014582946	0.436224067	6.368141896	6.51101835	6.589858961	6.557180949	6.471555651	6.399319445	6.462061829	6.460374266	6.429728798	6.61701473	6.522576477	6.219709243	6.324510475	6.308350608	6.403562542	6.156225098	6.27544616	6.501545347	6.378804361	6.201317748
ENSMUSG00000024997	Prdx3	-0.18955684	5.802560526	5.957468184	0.014655071	0.436224067	6.123471683	6.12754141	5.947720671	5.872749931	5.82537538	5.773508409	5.432270944	5.935844829	5.606713575	5.756147718	5.855585302	5.855201697	6.005325139	5.483195403	5.822526774	5.574325131	5.725528116	5.680045806	5.63732592	5.787617282
ENSMUSG00000049295	Zfp219	0.212936947	4.283121157	5.956473629	0.014663341	0.436224067	4.11168626	3.856181111	4.618753285	4.354608728	3.890165426	3.888890308	4.599314255	4.063525724	4.273717123	4.574757387	3.927091983	3.977943237	4.140619063	4.613455521	3.753581265	5.035874667	4.018643689	4.328067283	4.571204983	4.177993494
ENSMUSG00000030417	Pdcd5	0.173544967	5.217731054	5.938933702	0.014809976	0.437121422	5.733975408	5.261541998	5.140646901	5.119487208	5.022397584	4.996725573	5.013717874	4.950948941	5.304302494	4.920601973	5.138111064	5.395378152	5.218821172	5.33618884	5.50673343	5.100004579	5.217890252	5.265665865	5.101168085	5.355123059
ENSMUSG00000020280	Pus10	0.178381712	5.516680538	5.938036317	0.014817519	0.437121422	5.83006809	5.509892087	5.31792286	5.296522264	5.612111687	5.519840389	5.120321562	5.647206326	5.064971135	5.272647691	5.528026174	5.790960388	5.881716873	5.415056656	5.782058015	5.391824206	5.655435579	5.33549624	5.382361014	5.653923305
ENSMUSG00000018750	Zbtb4	0.294957799	3.701006945	5.935895087	0.014835532	0.437121422	4.102386393	3.210094429	3.768604787	3.651811577	3.140752373	3.814349372	3.657984181	3.338798177	4.052196106	3.477735825	3.459150272	3.56504417	3.703546487	4.009587288	3.470378681	4.287256133	3.52782039	3.468103898	3.980971362	3.658657881
ENSMUSG00000041287	Sox15	-0.348311395	2.362841102	5.933101723	0.014859065	0.437121422	1.812976896	2.756585584	2.783312528	2.450003619	2.187073212	2.098507236	2.337065108	2.236066619	2.644047848	2.458074374	2.80103663	1.802264417	1.944674529	2.345267323	2.584061607	1.642625201	2.530434636	2.560167198	2.280731902	2.229575544
ENSMUSG00000040447	Spns2	0.435678599	4.598443395	5.903254312	0.015112936	0.442389374	5.413274739	4.174831657	4.82746612	4.336057267	4.51603614	4.279580902	4.792256835	4.662912275	4.284156413	4.481138359	4.053166458	4.077050844	4.722534171	4.514587183	4.130361012	5.471258265	4.583873641	3.912216825	4.902758944	4.59163312
ENSMUSG00000031697	Orc6	0.221515836	5.826404102	5.902207928	0.015121917	0.442389374	6.539869765	5.8426682	5.826273007	5.52736948	5.857141763	5.606848806	5.470392943	5.690620731	5.391856085	5.517265325	5.613740929	5.877370762	6.034869004	5.777985823	5.868808984	6.28379652	5.980620153	5.527828111	5.83490414	5.923888854
ENSMUSG00000071001	Hrct1	-0.297669487	3.703456126	5.886413836	0.015258142	0.442927521	3.670554875	3.813324053	3.520228848	3.621493109	3.714729344	3.601374657	3.824217356	3.469173003	4.146756051	4.114874327	4.112299263	3.406387384	2.756325508	3.717954208	3.698731901	3.370880145	3.458484635	4.00864198	3.87587895	3.484604402
ENSMUSG00000025289	Prdx4	0.254006548	8.29398454	5.886253958	0.015259527	0.442927521	8.782851217	8.338407823	8.185077342	8.137049745	8.046048587	8.099506344	8.122199926	8.128854943	8.022974977	7.948968531	8.112609377	8.444055018	8.442350366	8.390471169	8.417367575	8.705556032	8.31737715	8.142651313	8.445851207	8.314450269
ENSMUSG00000061028	Clasrp	0.210896168	4.875863758	5.88426125	0.015276806	0.442927521	4.201529381	4.604384241	5.144433442	4.682906852	4.626943257	4.465856532	5.069187601	4.87770758	5.102026774	5.025439694	4.520062431	4.634207808	4.699658764	5.184230039	4.644122142	5.369231325	4.777471034	5.142146554	5.158031892	4.948787735
ENSMUSG00000056260	Lrif1	0.197430163	4.789804333	5.880661238	0.015308072	0.442927521	5.347884254	4.882935875	3.705926318	4.389376105	4.975260024	5.107375255	4.066283092	4.9598481	4.010052236	3.843582174	4.975639612	5.338583487	5.186278595	4.300351824	5.313392338	4.356168288	5.190938504	4.542957775	4.486673467	5.175196392
ENSMUSG00000030732	Chrdl2	-0.569212418	2.972910365	5.873345582	0.015371811	0.443182028	1.591581831	4.05731173	2.723816703	3.654536467	3.475990064	2.861269113	2.999686514	2.097779843	3.166066498	3.043344747	3.338863617	2.652817797	1.512351974	2.699670672	3.041336121	1.019535006	2.493097391	3.986712361	2.304632431	2.952324396
ENSMUSG00000020827	Mink1	0.180244491	4.849651052	5.870029272	0.015400796	0.443182028	4.389123191	4.675240524	4.896451336	4.825140524	4.741714332	4.546630992	5.12260332	4.716404487	4.911823479	5.099611153	4.648135163	4.53310237	4.711141806	5.123306386	4.554289357	5.194827531	4.850639913	5.057517139	5.118126645	4.871316305
ENSMUSG00000026269	Rnpepl1	0.189022267	5.384520127	5.854454489	0.015537673	0.445905891	5.618029203	5.027437887	5.456871659	5.367993182	5.165754559	5.182514159	5.634478879	5.20223218	5.492517811	5.479665612	5.254680196	5.224312849	5.129213699	5.645772399	5.073399633	5.785283078	5.208322324	5.481535217	5.689692741	5.201813063
ENSMUSG00000068227	Il2rb	-0.377540958	6.145617666	5.843767147	0.015632323	0.447406393	5.264873693	6.574420055	6.042081471	6.260777483	6.279578758	6.137724015	6.651744911	5.94595749	6.495442596	6.364538097	6.216099249	6.290601933	5.230039842	5.838695789	6.306016336	4.856054928	5.780799195	6.82876372	5.981728438	6.113391138
ENSMUSG00000001440	Kpnb1	-0.178652983	7.511297289	5.835126065	0.015709284	0.448393915	7.30201472	7.679415763	7.686355108	7.575098422	7.712885922	7.562730621	7.648671194	7.586589166	7.410680477	7.666335817	7.448207604	7.364440316	7.528549421	7.356018795	7.443378491	7.405166695	7.409484203	7.484035232	7.402625431	7.447105518
ENSMUSG00000020955	Ap4s1	0.240579458	3.802870587	5.830245708	0.015752923	0.448427551	4.369874781	3.616868624	3.420698454	3.749354662	3.78475172	3.740490411	3.508965942	3.811566649	3.745757413	3.422659084	3.694057944	4.214009371	3.856152697	3.717954208	4.069211593	3.726204628	3.880888403	3.816006425	3.70980141	3.907477742
ENSMUSG00000030738	Eif3c	-0.189265314	7.259140614	5.813199898	0.015906326	0.451577167	7.105393623	7.034987674	7.491830921	7.378980795	7.366780157	7.246116529	7.480515122	7.433686654	7.33738802	7.513477435	7.295843803	7.006033727	7.254941835	7.177154697	7.120088995	7.009760386	7.047918816	7.337643671	7.205940493	7.154138997
ENSMUSG00000034248	Slc25a37	0.202312936	5.576084376	5.805886781	0.015972611	0.452243278	5.552953941	5.669259333	5.638337011	5.264773685	5.726837005	5.493383456	5.420264173	5.702599276	5.132388231	5.45242686	5.4260598	5.700597898	5.653161291	5.512372579	5.594482768	5.652587175	5.800036693	5.711902739	5.49829949	5.746023222
ENSMUSG00000048495	Tyw5	0.198762601	4.435494229	5.796948118	0.016054016	0.4533328	4.796239802	4.364893279	3.893107844	4.284215286	4.331840174	4.610219708	3.905971034	4.212443519	4.07401895	4.047940826	4.366607495	5.078841822	4.640831207	4.436210289	4.785358437	4.356168288	4.675608813	4.34786371	4.198555829	4.715023599
ENSMUSG00000022749	Tbc1d23	0.158209109	5.60728529	5.784190585	0.016170942	0.454390692	5.56992178	5.589660259	5.265859785	5.476689011	5.615958497	5.61720376	5.312460283	5.745688832	5.415789928	5.392146059	5.59036055	5.931347333	5.743165094	5.575271732	5.753935979	5.581362648	5.761301705	5.617202521	5.651373758	5.774673619
ENSMUSG00000032553	Srprb	-0.207660088	5.734387797	5.782529148	0.016186234	0.454390692	5.684975602	6.027970253	5.647037949	5.729557386	5.676152097	5.724063874	5.882168985	5.711847645	5.902031455	5.762032656	5.895409403	5.89241676	5.626726306	5.5188801	5.812515509	5.226596051	5.545747176	5.907168525	5.553367911	5.759225319
ENSMUSG00000030291	Med21	0.227195894	5.842630006	5.778806072	0.016220556	0.454390692	6.685549835	5.997452341	4.966571974	5.522902816	5.888223732	5.828016287	4.919751543	5.845098809	5.12891742	5.208011617	5.890913322	6.574606628	6.201267456	5.309626529	6.394003514	5.64723148	6.270857213	5.227438561	5.32606164	6.191611883
ENSMUSG00000054428	Atpif1	0.182433136	6.608275981	5.763836014	0.016359318	0.456177131	7.193976625	6.74438555	6.725277378	6.504537576	6.286836152	6.417208038	6.408835849	6.243389003	6.648725607	6.269962604	6.549926769	6.793693854	6.422765219	6.802813919	6.697349413	6.661244827	6.502226995	6.798512037	6.546873141	6.599868841
ENSMUSG00000020485	Supt4a	0.19075685	4.650841968	5.762612184	0.016370716	0.456177131	5.231137849	4.391036354	4.478801335	4.467382844	4.477087941	4.599814324	4.4904502	4.651971641	4.561509839	4.468397232	4.436146241	4.922381365	4.799857064	4.739800048	4.773611338	4.782238177	4.553967517	4.666336417	4.551364528	4.715023599
ENSMUSG00000053347	Zfp943	0.319559237	3.719241211	5.742905859	0.016555381	0.458629247	4.408118166	4.024286171	2.408233773	3.269983012	4.01583367	4.273046916	2.435789806	3.688476344	2.597929519	2.364903387	3.714557351	4.49776222	4.184118513	2.934745934	4.561138892	2.880257586	4.25261058	3.189630918	3.098635141	4.271423856
ENSMUSG00000039116	Adgrg6	-0.248247654	7.714078735	5.740906647	0.016574235	0.458629247	6.986579325	8.117431298	7.463503344	7.772075194	7.967935327	7.77616951	7.61280258	7.763461449	7.69747784	8.151470909	7.816841585	7.731064802	7.6635228	7.448521604	7.839612511	7.280338907	7.516476193	7.996676511	7.576093926	7.616265468
ENSMUSG00000028430	Nol6	-0.232523519	6.043890524	5.734793103	0.016632027	0.458629247	5.264873693	6.375189286	6.217239198	6.16034581	6.163468877	5.911369814	6.468803307	5.891185196	6.142466344	6.393049467	5.970839366	5.662806246	5.566047294	6.059454668	5.642097849	5.846734171	5.754743543	6.496565803	6.247787271	5.945049893
ENSMUSG00000060126	Tpt1	0.323342343	9.652458643	5.734751495	0.016632421	0.458629247	10.16782619	9.61237927	9.072449112	9.581830915	9.516041687	9.660873202	9.251265468	9.346099779	9.528117732	9.210951644	9.761998895	10.14130873	9.49530688	9.594175844	10.12625218	9.340994397	9.91637522	9.701402509	9.46162764	9.912623576
ENSMUSG00000027068	Dhrs9	-0.568440284	5.800096885	5.7190412	0.016781892	0.45983292	4.314571529	6.159261069	4.718649546	6.244592267	6.161715491	6.21304576	5.381728542	5.54298662	6.034690076	6.257518971	6.163948441	6.341325858	5.089290012	5.456324842	6.394962272	3.703162372	5.699811553	6.187469492	5.196862996	5.806239518
ENSMUSG00000026615	Eprs	-0.203104258	7.057246573	5.717482947	0.016796793	0.45983292	6.665955819	6.944104076	7.317487711	7.150256904	7.273254957	7.124810159	7.276117129	7.363745731	7.023363847	7.098172237	6.953957996	6.9567826	7.328732758	6.882111412	6.854763043	6.804352865	6.976440794	7.058619633	6.853051844	6.987195929
ENSMUSG00000030058	Copg1	-0.181200679	7.049575706	5.716448231	0.016806695	0.45983292	6.6683212	7.239469129	7.180131454	7.157959061	7.077452008	7.052255526	7.322012519	7.061326268	7.214508904	7.210029305	7.106202764	6.913186378	6.882383169	7.013328397	6.926802201	6.674139375	6.868806728	7.318646313	6.952213979	6.918783287
ENSMUSG00000026270	Capn10	0.196900857	4.676926651	5.702500647	0.01694076	0.461650168	4.799120799	4.595979986	4.788069433	4.654603295	4.322453926	4.22646117	4.800831169	4.436183417	4.835801546	4.671034377	4.692729942	4.490589108	4.381005963	4.982428665	4.601566918	4.932895742	4.373969375	4.969210755	4.959061812	4.652075763
ENSMUSG00000028330	Ncbp1	-0.182308323	6.035216102	5.692565377	0.017036931	0.461650168	5.933330353	6.28657432	6.136363075	6.110112561	6.199806129	6.034304011	5.812504921	6.329164489	5.870510799	5.997523028	6.093303551	6.101088134	6.186534995	5.868846813	6.130634205	5.605036638	5.835274466	6.037069359	5.89452005	6.047414248
ENSMUSG00000033166	Dis3	-0.191773561	4.529877356	5.691194845	0.017050242	0.461650168	4.531048085	4.541585026	4.614664495	4.520627622	4.691558555	4.651106616	4.430934103	4.750140191	4.353208177	4.524866521	4.50836913	4.53310237	4.883431571	4.347074023	4.491134609	4.43753498	4.616069814	4.35766098	4.279175265	4.399587297
ENSMUSG00000098923	Tmem185b	-0.251591138	5.936238973	5.689140367	0.017070215	0.461650168	5.781365503	6.221592661	5.63900818	5.93459039	6.055246309	6.030435151	6.064123148	5.8677351	5.993933196	5.989184873	6.152724929	6.155394109	5.594847349	5.857888909	6.136378549	5.065287198	5.775625575	6.297812887	5.769859346	5.892643288
ENSMUSG00000021638	Ocln	0.635600331	2.736315776	5.686935314	0.017091678	0.461650168	4.322602975	2.213679205	2.640468592	2.241090203	2.072297809	2.427519249	2.541893578	2.427858773	2.285170681	2.695253521	2.595344029	2.415896977	2.883563654	2.836948828	2.457618489	3.431331389	2.613971307	1.28031915	3.345176989	2.296963563
ENSMUSG00000022895	Ets2	-0.265478802	8.457335186	5.679230189	0.017166898	0.462499011	7.948724521	8.82922327	8.392339502	8.626578095	8.635154586	8.427579414	8.710031824	8.322841318	8.639660109	8.457473049	8.655987218	8.294531846	8.046912333	8.410232909	8.629571084	7.941253199	8.275841152	8.770587443	8.416676513	8.290056513
ENSMUSG00000021037	Ahsa1	-0.172736573	5.680949905	5.674516	0.017213088	0.462563415	5.65825135	5.702259623	5.933565949	5.813025991	5.665055439	5.758384437	5.758506812	5.719727902	5.815436611	5.647308757	5.697224814	5.617427173	5.725154928	5.761616883	5.592812507	5.460611074	5.525856592	5.630396248	5.534121557	5.506562704
ENSMUSG00000011752	Pgam1	-0.197701892	4.5371476	5.659588416	0.017360196	0.464642714	4.404339126	4.463661745	4.713560783	4.698834449	4.606465023	4.643528065	4.628508205	4.668351636	4.602128179	4.60563072	4.531661717	4.413036277	4.184118513	4.461525524	4.554289357	4.462144197	4.414475828	4.47707199	4.514266173	4.580857911
ENSMUSG00000027099	Mtx2	0.203128652	5.881595307	5.657744687	0.017378456	0.464642714	6.417721877	5.976022953	5.52308497	5.700845451	5.766602169	5.907156326	5.37121216	5.694624641	5.512189248	5.42878036	5.781008636	6.452560102	6.107054971	5.725098618	6.249891633	5.986359571	5.999604356	5.583158605	5.542521104	6.230049607
ENSMUSG00000026578	Ccdc181	-0.234634467	3.355210785	5.649991033	0.017455461	0.464854262	3.315628195	3.165353533	3.700792398	3.412018375	3.45323512	3.412151575	3.224526088	3.297272049	3.40673005	3.59959146	3.434646801	3.30371823	3.380109497	3.384977878	3.154358733	3.380595091	3.212684616	3.027242887	3.386822486	3.253091185
ENSMUSG00000018171	Vmp1	0.256036591	8.039862298	5.646996301	0.017485298	0.464854262	8.56128517	7.911600953	7.957429134	7.862791399	7.956097733	8.133493407	7.602417644	8.103731366	7.776317724	7.727766457	7.958392563	8.350330483	8.300563373	7.946389976	8.174073737	8.128382947	8.189729257	7.691211923	7.925714468	8.165099919
ENSMUSG00000021792	Fam213a	0.414329537	3.784760927	5.643678302	0.017518416	0.464854262	5.120321987	3.343260212	2.917710603	3.733978095	3.584673685	3.672608711	3.44840654	3.133884731	3.844991742	3.224747228	3.922693712	3.993250404	3.044721837	3.768760965	4.069211593	3.307784695	3.786308751	4.235459674	4.060327485	3.781383559
ENSMUSG00000060470	Adgrg3	-0.313254345	6.04988597	5.637263468	0.01758263	0.46511034	5.266956218	6.395509398	6.370588826	6.07342062	6.128887458	5.948747478	6.116578967	5.749542991	6.211912884	6.898637752	6.056640047	5.824152083	5.375692926	5.852746598	6.003140228	5.770580385	5.415432187	6.597171815	6.126759933	5.710627272
ENSMUSG00000027342	Pcna	-0.178341769	5.069922972	5.633924669	0.017616148	0.46511034	5.289667759	5.252658257	5.020107464	5.059070377	5.095855967	5.270428326	4.805099302	4.953178882	5.045466655	4.950686771	5.170004896	5.397297264	5.082232566	4.906470987	5.208232057	4.816043187	5.050210528	4.857990455	4.661891189	5.288803876
ENSMUSG00000106918	Mrpl33	0.30751811	4.6553789	5.608831919	0.017870171	0.470416109	4.807729433	4.587526486	4.074732099	4.689564734	4.264816684	4.885471847	4.223363097	4.208715291	4.977621495	3.929759313	4.645468513	5.262715782	4.279762019	4.747736744	5.092437402	4.598814321	4.681153114	5.027144176	4.446060911	4.866887891
ENSMUSG00000038580	Sct	-0.31029937	9.209707179	5.605303769	0.01790619	0.470416109	8.916873131	9.781807562	9.278655459	9.475521055	9.060751667	9.012505266	9.345972486	8.851350466	9.685050315	9.345230922	9.35533642	9.050041168	8.361404086	9.401117073	9.273571546	8.442167463	8.847965456	9.765305401	9.021695374	8.96823979
ENSMUSG00000073702	Rpl31	0.177728729	7.487222872	5.586136085	0.018103187	0.472271277	7.983016787	7.609813263	7.178285698	7.317123058	7.197407284	7.36724128	7.225267272	7.249541475	7.54435689	7.179329199	7.645601814	7.836314611	7.366258226	7.528094603	7.739756234	7.370444854	7.578322086	7.528081825	7.262965376	7.675389157
ENSMUSG00000002308	Cd320	0.42895176	8.228630408	5.580437597	0.018162184	0.472271277	8.999194714	7.872123451	8.441643714	7.93922768	7.847676227	8.0844252	8.035249657	8.505631834	7.842267593	8.081553877	7.913935613	8.167320887	8.699179467	8.470704003	7.974320299	8.681769689	8.238959518	7.407988484	8.324827607	8.121618271
ENSMUSG00000039713	Plekhg5	0.323611504	2.921102173	5.579692778	0.01816991	0.472271277	3.031944565	2.312737423	3.313789341	2.833404132	2.712866564	2.733834569	3.127885005	2.653060391	2.85481855	3.197984339	2.456197344	2.430964176	2.72947363	3.189059834	2.302764405	3.854904899	2.906794089	2.534483822	3.220899712	2.774606728
ENSMUSG00000003865	Gys1	-0.179331652	5.718295534	5.563883961	0.018334694	0.472271277	5.326077761	5.785918373	5.989370179	6.003539028	5.745686625	5.703558674	5.906870445	5.408066557	6.003441343	5.935805709	5.794310871	5.423900176	5.380015877	5.777210547	5.398077892	5.572913498	5.40876403	5.997668462	5.789753106	5.621430654
ENSMUSG00000022769	Sdf2l1	-0.382953369	6.623974811	5.562582003	0.018348334	0.472271277	6.021081444	7.046855451	6.44193952	6.731187559	6.63465417	6.818177252	7.050841297	6.489858178	7.040706761	6.307556656	6.756803998	6.949607437	5.894867426	6.66040259	6.778202105	4.881365823	6.346078724	7.209946032	6.244187078	6.645827558
ENSMUSG00000029467	Atp2a2	-0.281093396	6.794208724	5.560976306	0.01836517	0.472271277	6.056426582	6.976298818	6.741930599	7.000610299	6.97084477	7.060815851	7.200099677	6.661960525	6.974889252	6.675001044	6.743149736	6.98704439	6.708242318	6.806618117	6.849876697	6.174490212	6.601322784	7.051091899	6.349424333	6.748695381
ENSMUSG00000063902	Gm7964	-0.310167184	3.013420211	5.556358013	0.018413683	0.472271277	3.070608836	2.881706827	3.201957575	3.01400416	2.998692228	2.88717129	3.091073367	3.172676374	2.978248768	3.134880936	3.371503049	2.833765613	2.977845632	3.015854425	3.198957564	2.559481262	2.858675794	2.892205842	2.939826944	3.009691225
ENSMUSG00000038400	Pmepa1	0.267322353	5.632629474	5.552561464	0.018453663	0.472271277	6.07556293	5.476707496	5.658337491	5.352134194	5.623621482	5.490570082	5.507533479	5.695956811	5.513077062	5.830218515	5.57782758	5.479306362	5.694243472	5.857155415	5.492471343	5.820802781	5.634154939	5.370998579	5.764124663	5.513662153
ENSMUSG00000067931	Zfp948	0.188789256	5.801493331	5.544644809	0.018537318	0.472271277	6.113090567	5.954270454	5.239548914	5.555341675	5.971651009	5.929141107	4.993913028	5.891185196	5.094928606	5.091324879	5.655424115	6.347294603	6.231883877	5.2836582	6.244582738	5.722371492	6.251422634	5.588368697	5.400957597	6.261597979
ENSMUSG00000031672	Got2	-0.186812035	6.199078076	5.538142757	0.018606319	0.472271277	6.288374055	6.290051766	6.622465369	6.196320965	6.217637209	6.253436503	6.198896526	6.215793771	6.177047386	6.393470771	6.330088582	5.798241215	6.070967855	6.15326621	5.933584032	6.238660824	6.149117447	5.901319262	6.251378502	6.083167888
ENSMUSG00000001211	Agpat3	0.237529838	6.502089785	5.525937156	0.018736564	0.472271277	6.762106859	6.331983854	6.611564263	6.472467465	6.314717327	6.331762253	6.58670847	6.51573728	6.600672341	6.547921031	6.419429932	6.283356103	6.319267542	6.669622784	6.372748014	6.772115991	6.430796832	6.420317973	6.713473294	6.395988031
ENSMUSG00000024878	Cbwd1	0.172906059	5.027571834	5.525432122	0.018741973	0.472271277	5.347884254	4.864394629	4.735065144	4.905117958	4.903633414	5.068285424	4.674334613	4.921641613	4.740466496	4.67242378	4.892617131	5.385744113	5.306218864	4.907888342	5.35142582	5.118507046	5.233068164	4.908853255	5.002330149	5.273828762
ENSMUSG00000026180	Cxcr2	-0.250580503	6.322679975	5.517990141	0.018821872	0.472271277	6.006198737	6.377642865	6.276240292	6.289548675	6.491933923	6.388781075	6.242036049	6.479839238	6.215189881	6.656515239	6.471548489	6.386467374	6.362872702	6.09161568	6.533750035	5.937285589	6.287309556	6.500440266	6.248300852	5.963833031
ENSMUSG00000015748	Prpf3	-0.18394097	5.020243629	5.51552903	0.018848372	0.472271277	5.066340397	5.039884131	5.295961362	5.021567281	5.126741773	5.012501553	5.083313926	5.081035344	5.001858409	5.031948806	5.029811021	4.859734643	5.142845215	4.970269669	4.927307728	4.947131076	4.848177661	5.010162405	5.010830247	4.810354333
ENSMUSG00000000568	Hnrnpd	-0.204407222	6.347192119	5.49920775	0.019025091	0.472271277	6.419595188	6.577980529	6.289980245	6.300898394	6.563399034	6.403064571	6.254054017	6.315362533	6.225518203	6.29903684	6.423326973	6.319226727	6.278168592	6.070254862	6.494928908	6.031251524	6.546183845	6.455528219	6.156067247	6.377427868
ENSMUSG00000026639	Lamb3	0.556070009	2.64140967	5.499045364	0.019026858	0.472271277	3.870056515	2.153862889	2.75387129	2.241090203	2.293386589	2.113214037	2.352700231	2.37561253	2.217064591	2.884575409	2.584247545	2.113718398	2.842385319	2.465642798	2.397656339	3.446827408	2.347280294	1.690085692	3.430923507	2.053711249
ENSMUSG00000032068	Plet1	-0.199649464	7.823609162	5.498746196	0.019030114	0.472271277	7.891833011	8.153911366	8.046378743	7.833482594	7.913753892	7.776458274	7.842465015	7.858426737	7.787734866	8.054369402	7.810308858	7.648473996	7.729660223	7.630371434	7.725345297	7.513624911	7.664464192	7.875325895	7.852951966	7.702980005
ENSMUSG00000029050	Ski	0.17939468	6.147986529	5.497289702	0.019045971	0.472271277	5.908199402	5.889267585	5.947720671	6.163218799	6.196384603	5.897630744	6.491932845	6.07545174	6.15161728	6.368829464	6.076573776	6.213187356	5.901899154	6.285633757	6.00188216	6.200319123	6.099256499	6.360669864	6.398835052	6.104014208
ENSMUSG00000057722	Lepr	0.504569898	10.23176057	5.495312145	0.019067524	0.472271277	10.73406304	9.513956093	9.959644606	10.0167281	10.39940348	10.0871169	9.924542367	10.52995355	9.636379237	9.829134694	10.11263695	10.29474069	10.91290077	10.28189185	10.39119467	10.67674675	10.4106853	9.365749722	10.41796747	10.08230564
ENSMUSG00000030788	Rnf141	0.27471668	4.610231984	5.493248532	0.019090041	0.472271277	5.318065689	4.438813256	4.450022979	4.397532006	4.56991342	4.741442157	4.103724533	4.873004149	4.121363796	4.149208678	4.392283794	4.922381365	4.98152003	4.488300287	4.87329361	4.743863388	4.792916901	3.986712361	4.571204983	4.583559268
ENSMUSG00000026991	Pkp4	0.254469931	5.723049104	5.488688927	0.019139891	0.472271277	5.941176348	5.296539822	5.815625874	5.431331053	5.696882393	5.58327479	5.753362323	5.884190103	5.544679878	5.683589848	5.492855132	5.490136758	6.098336112	5.773327904	5.517338226	6.234202567	5.749475464	5.272155607	6.061044052	5.688212414
ENSMUSG00000025979	Mob4	0.195397518	6.364588911	5.488054024	0.019146843	0.472271277	6.868797281	6.569420585	5.719268284	6.052912525	6.468722128	6.539302787	5.532631276	6.561034854	5.685219616	5.742322115	6.394236451	6.861991392	6.704800072	6.053063638	6.773786261	6.24886283	6.721211942	6.029428035	6.092275047	6.581067425
ENSMUSG00000020701	Tmem132e	-0.453435466	4.067534392	5.485666427	0.01917301	0.472271277	2.653224736	4.819379962	4.140670941	4.475110612	3.996290527	4.289326728	4.678993245	3.542093158	4.27162017	3.770211991	4.45758731	3.860434818	2.337405639	3.955787153	4.328032162	3.006925728	4.014257596	4.652474172	3.661261234	3.987167065
ENSMUSG00000021614	Vcan	-0.311272422	3.018850947	5.485343276	0.019176554	0.472271277	1.984769432	3.22470495	2.62970318	3.136011578	3.327501359	3.101475509	3.029175711	2.727902666	2.941788292	3.59959146	3.397093135	3.22810188	2.954846458	2.625800551	3.242218928	2.746406075	3.042209361	2.765461972	2.888036072	3.04147635
ENSMUSG00000030750	Nsmce1	0.252537512	4.78347877	5.485058204	0.019179681	0.472271277	5.596661945	4.693737245	4.755015864	4.743030519	4.431248849	4.724779872	4.589450166	4.578760634	4.726755398	4.647207482	4.730965178	4.834460585	4.784720472	4.956638387	4.802801665	4.863002055	4.735454845	4.581091703	4.732604189	4.791785478
ENSMUSG00000019505	Ubb	-0.203883414	8.051823041	5.484498717	0.019185821	0.472271277	8.227175749	8.120852621	8.142875356	8.037357065	7.900673142	8.063516544	8.235114166	8.006961579	8.368442101	8.158552485	8.167311773	8.016917996	7.767824648	8.077966136	7.982316183	7.70668359	7.812949346	8.2106183	7.98761934	7.852416785
ENSMUSG00000033596	Rfwd3	-0.159698992	5.496206151	5.477765862	0.01925986	0.472271277	5.468609307	5.6300087	5.486261216	5.544364719	5.652624881	5.54174966	5.413757359	5.728867462	5.466170565	5.432885093	5.468922206	5.702151268	5.709209462	5.274897169	5.527865637	5.255041809	5.453187254	5.170214851	5.330918904	5.524949101
ENSMUSG00000025171	Ubtd1	0.243107516	6.31498736	5.475473975	0.01928513	0.472271277	6.440042646	5.994258155	6.660313989	6.118524942	6.050516501	5.903988115	6.426489129	6.365615982	6.278691615	6.490002481	6.305806054	6.101088134	6.23108645	6.657035129	6.036699892	6.784365626	6.244885824	6.024054924	6.646865439	6.076471297
ENSMUSG00000002679	Med6	0.174800528	5.344807214	5.471864917	0.019324994	0.472271277	5.965744182	5.365735855	5.014945853	5.199100357	5.203740095	5.347083713	4.903920023	5.264611609	4.959498507	4.952975207	5.333003674	5.774812044	5.620650197	5.139081942	5.729821531	5.313688679	5.502559887	5.06051956	5.098891807	5.577388246
ENSMUSG00000027562	Car2	-0.44320484	9.411197583	5.471822296	0.019325465	0.472271277	9.042538534	10.0773365	9.230371403	9.678960981	9.637867996	9.560988904	9.289085118	9.275346962	9.449894082	8.393200096	9.877360616	9.476044309	8.697304186	9.170812689	10.11618603	8.177973054	9.553383764	9.665741062	8.702573237	9.518306649
ENSMUSG00000058704	Memo1	0.252162754	5.316035511	5.468424117	0.019363078	0.472271277	5.943782226	5.317138114	5.118679295	5.06112557	5.273592876	5.470721331	4.715730452	5.456029426	4.791118924	4.843758941	5.324693333	5.530916028	5.661471849	5.134246272	5.392328219	5.510130964	5.581762958	4.878551253	5.123735487	5.547261491
ENSMUSG00000006678	Pola1	-0.351796326	2.338184884	5.460587209	0.019450109	0.47248601	2.156352437	2.806001557	2.682744467	2.431057985	2.572112897	2.733834569	1.920840809	2.608482984	2.041129412	2.227988676	2.189541382	2.354003493	2.587163334	1.83920093	1.867170427	2.409383668	2.670811159	1.398928772	2.026653268	2.470449178
ENSMUSG00000020605	Hs1bp3	-0.210577048	4.673105425	5.456561503	0.019494973	0.47248601	4.456365576	4.926039218	4.682645406	4.902827876	4.49390894	4.715171446	4.826252591	4.593131211	5.123114115	4.724253398	4.932539644	4.47976212	4.229542232	4.696170676	4.621363881	4.302667684	4.440861786	4.805268728	4.594012507	4.567274732
ENSMUSG00000025915	Sgk3	0.3476338	6.926505701	5.449049897	0.019578972	0.47248601	7.581352199	6.780681855	6.780157881	6.626478579	6.972846004	7.199930725	6.358419216	7.152933985	6.231464135	6.482101302	6.671559937	7.002886144	7.521392356	6.81003334	6.836529725	7.155279912	7.273876007	6.069473538	6.906416305	7.099980604
ENSMUSG00000031948	Kars	-0.16099027	5.691268248	5.442792206	0.019649234	0.47248601	5.733975408	5.743427553	6.037507171	5.85864005	5.661337505	5.727652378	5.809675478	5.566482233	5.800242559	5.762032656	5.698511769	5.488337329	5.675608081	5.643221783	5.529612761	5.604345861	5.560863167	5.639460195	5.675251164	5.477810303
ENSMUSG00000033434	Gtpbp6	0.200350133	4.198780176	5.438720725	0.019695089	0.47248601	3.902567803	3.865534448	4.205540804	4.018345636	3.948277718	3.910100681	4.24237268	4.071758766	4.417209529	4.447449864	4.02881758	4.114863002	4.109716846	4.465381048	3.817905488	4.454498814	4.144384339	4.564267606	4.515973319	4.304547819
ENSMUSG00000050549	Fam241a	0.329539062	3.008463715	5.437081196	0.019713586	0.47248601	3.880975219	2.66313351	2.728869482	2.610170479	2.92618411	3.07917661	2.608528077	2.913411797	2.326160046	2.599172695	3.047175642	3.073462203	3.522476441	3.092644682	3.242218928	3.440648959	3.25790792	2.340630726	3.12572104	2.74595499
ENSMUSG00000027763	Mbnl1	0.20237027	5.187414266	5.430322553	0.019790024	0.47248601	5.322077287	5.129958153	4.431546876	4.772178122	5.144605742	5.636421222	4.451046844	5.327846562	4.842880563	4.482723117	5.290964834	5.77333501	5.571097478	4.69288577	5.648543828	5.017312343	5.656843189	4.969210755	4.655709911	5.68570024
ENSMUSG00000031917	Nip7	0.180712563	5.535942164	5.425862647	0.019840631	0.47248601	5.787181291	5.704867323	5.463707198	5.588492784	5.313620905	5.427245824	5.334281435	5.235592253	5.338762701	5.276307366	5.304551003	5.801143289	5.571097478	5.631258918	5.58779009	5.663902439	5.571350908	5.675157037	5.553367911	5.691972492
ENSMUSG00000047182	Irs3	-0.201566646	5.977615237	5.421115228	0.019894649	0.47248601	5.779907886	6.022754388	6.016483176	6.080530131	5.895627007	5.845737343	6.286977866	5.927930124	6.318339963	5.97574277	6.195282271	5.802592139	5.540527749	5.981500997	6.037927975	5.493066315	5.822788118	6.378223166	5.939737323	5.862931419
ENSMUSG00000067150	Xpo5	-0.173132602	4.864972947	5.410854847	0.020011914	0.47248601	4.537963146	4.840877869	5.001438593	4.998159364	4.951100823	4.883328481	5.115747191	4.891726561	5.073422122	5.040582188	4.892617131	4.669573566	4.831767532	4.78677821	4.785358437	4.876796749	4.798028993	4.823057571	4.781680595	4.542498005
ENSMUSG00000020886	Dlg4	0.334676357	3.334666295	5.40897307	0.020033498	0.47248601	2.739741314	2.78643781	3.57456595	2.966550031	3.196620709	2.825993203	3.529747067	3.232651894	3.175069419	3.432532555	3.21484108	2.810910846	3.703546487	3.471870981	2.886340914	4.435982877	3.235473459	3.205993038	3.685735457	3.21875004
ENSMUSG00000039741	Bahcc1	0.316779468	3.838197247	5.408925569	0.020034043	0.47248601	3.274816618	2.834858567	4.291721049	3.726227914	4.12424255	3.357611836	4.319983392	3.559761516	3.680870972	3.986713099	3.207628107	3.092539241	3.860284267	4.017487023	3.292476303	4.728730211	3.760353313	3.750586884	4.447850652	3.713947378
ENSMUSG00000063856	Gpx1	-0.176033742	7.194192045	5.407510477	0.020050291	0.47248601	7.400152939	7.1336081	7.290615689	7.451869304	6.91208898	7.226805291	7.211131058	6.958518552	7.610143084	7.440943522	7.350488168	7.079586147	6.643191941	7.256341793	6.97247632	6.95851944	7.004905771	7.402083078	7.163004696	7.05980435
ENSMUSG00000022024	Sugt1	0.22223831	6.647474756	5.407456411	0.020050912	0.47248601	7.232850174	6.678914779	6.51688161	6.553535892	6.497505228	6.61681809	6.269065795	6.514982719	6.4107986	6.466968792	6.542779443	6.870996353	6.727029244	6.53576501	6.883738587	6.844978061	6.738598652	6.43947276	6.461303224	6.819154527
ENSMUSG00000037369	Kdm6a	-0.212424225	5.821546201	5.404251259	0.020087764	0.47248601	5.266956218	6.076099062	5.308672225	5.808139534	5.986584732	6.208772619	5.525751241	6.04963268	5.628998262	5.53799233	5.829978398	6.418002915	5.964648198	5.603536897	6.261502887	5.182847314	6.112653766	5.72236729	5.353054067	5.79462882
ENSMUSG00000042208	0610010F05Rik	0.16487692	5.750464671	5.401692105	0.020117238	0.47248601	5.808784046	5.899548207	5.195515013	5.669531267	5.80417712	5.936395544	5.418408076	5.687945272	5.330728156	5.209926457	5.765128029	6.211006826	5.90789919	5.533645123	6.159129901	5.487083153	6.055102601	5.709035548	5.640459504	6.043495378
ENSMUSG00000058240	Cryzl1	0.176820804	5.421902122	5.394049049	0.020205533	0.47248601	5.855201266	5.268609812	5.312884413	5.301746426	5.457768541	5.459255362	5.208889009	5.53556507	5.109090191	5.17113826	5.364153473	5.654806821	5.577385448	5.389919834	5.538316786	5.44371938	5.524315128	5.167432468	5.378612758	5.513662153
ENSMUSG00000010362	Rdm1	0.206603308	4.873291033	5.393213436	0.02021521	0.47248601	5.388621195	4.642969466	5.083609281	4.563303096	4.54591731	4.573467712	4.897271936	4.742424753	4.789654253	5.011235058	4.780418505	4.865291475	4.778184427	5.041732422	4.647344213	5.200323485	4.705842124	4.851071218	5.167838091	4.812658725
ENSMUSG00000031453	Rasa3	-0.284557579	4.70759142	5.392634496	0.020221918	0.47248601	3.802749851	4.937171371	4.709732397	5.071357849	4.644626325	4.992754474	4.936708551	4.510747369	5.348743364	4.555308857	4.912716476	4.591262524	3.952184254	4.640989406	4.618083195	4.287256133	4.653216053	5.122168685	4.115417133	4.768233185
ENSMUSG00000022865	Cxadr	0.36865173	3.621201748	5.383450643	0.020328632	0.473930868	4.492411174	3.343260212	3.283202849	3.266424762	3.890165426	3.759312655	3.350571271	3.76154891	2.515268829	3.114581348	3.338863617	3.860434818	4.157505191	3.444786669	3.723367188	3.927393535	3.960557264	2.878660674	3.445329272	3.704051067
ENSMUSG00000053768	Chchd3	0.23820436	6.127094361	5.3718204	0.020464609	0.475573751	6.695634517	6.19308704	6.114812224	6.02159319	5.922796995	6.020717365	5.874743	6.067239806	5.879488842	5.85061374	6.083486018	6.235886128	6.240626603	6.19913752	6.205770865	6.206249559	6.227939607	5.917968924	6.109903146	6.228324476
ENSMUSG00000020698	Cct6b	0.474668007	2.499964355	5.369728748	0.020489164	0.475573751	3.53886828	0.741084314	2.16897165	2.174304326	2.343742796	2.083648968	2.383471143	2.768988679	2.190672433	2.294464791	2.50408633	2.354003493	3.066342306	2.353612477	2.737067494	3.161431624	2.374912311	1.690085692	2.708582403	2.470449178
ENSMUSG00000028518	Prkaa2	0.364928811	3.322749388	5.36402029	0.020556332	0.476086457	3.625819037	3.210094429	3.052788195	2.908378147	2.998692228	3.261864107	3.123334591	3.405457819	2.597929519	3.12273549	3.358535753	3.120689992	4.060291151	3.368601058	3.364724775	3.973058478	3.674011367	2.206109307	3.682698788	3.183571483
ENSMUSG00000050608	Minos1	0.218622958	6.067667747	5.350408068	0.020717421	0.47876737	6.512045552	6.184704609	6.014415556	6.05755233	5.791760557	5.946696152	5.880821646	5.763587464	6.243817909	5.695255779	5.916576503	6.298838563	5.87151886	6.243595159	6.165885927	6.155753707	5.864808026	6.240059	6.09456178	6.123635853
ENSMUSG00000055653	Gpc3	1.025143349	4.382696171	5.343856039	0.020795424	0.479104395	7.110041368	3.51356541	4.315427133	3.262857714	3.825189801	3.823321441	4.0229663	3.776737148	3.383615364	4.260556823	3.483244504	3.044365156	4.174195959	3.658572763	3.284220715	4.374110265	3.826889973	2.743211618	5.262399705	3.611789908
ENSMUSG00000024587	Nars	-0.224050277	7.112684683	5.341567925	0.020822736	0.479104395	6.769470335	7.074341144	7.008707687	7.358445933	7.171066691	7.396091602	7.135472624	7.115592854	7.41496183	7.007229812	7.278737464	7.226605742	6.878314492	7.062837258	7.04877906	6.586265226	7.09436901	7.331753241	6.8824643	7.124302335
ENSMUSG00000047842	Diras2	-0.392070559	5.040354797	5.320684994	0.021073726	0.482650575	4.04043051	5.467523091	4.536133029	5.212106478	5.247379531	4.976759864	5.531773064	5.220860705	5.220904552	5.012332701	5.258175461	5.291893641	4.442923036	5.093721179	5.078182679	3.582084605	4.938909288	5.458957747	4.689383809	5.138925967
ENSMUSG00000030049	Gkn2	0.546961398	5.121786483	5.319069271	0.021093275	0.482650575	6.707950433	3.72359043	4.636338678	4.653241557	4.611611897	4.927683732	4.639703757	4.870646671	4.244078734	5.180933515	5.333003674	5.025244766	4.551669392	5.857888909	4.519545226	4.955821973	6.041157453	4.259174814	5.534121557	4.68011175
ENSMUSG00000028249	Sdcbp	0.22122929	8.248385361	5.317361093	0.021113963	0.482650575	8.793906041	8.407872304	7.691378805	8.04256726	8.218516162	8.36232539	7.736209156	8.108491115	7.917455471	7.696866145	8.328937495	8.798466141	8.401293393	8.024416276	8.701857414	7.921701219	8.45136816	8.089075203	8.007020362	8.493166496
ENSMUSG00000041685	Fcho2	0.171452754	6.489800702	5.309316525	0.021211676	0.483275564	6.564630158	6.495287784	5.857750916	6.090626182	6.735343448	6.714692992	6.060557337	6.655812567	5.945429153	6.000291738	6.5123679	6.981298505	6.858313696	6.068988439	6.893947561	6.349988549	6.879697669	6.267601928	6.336923363	6.728089979
ENSMUSG00000042357	Gjb5	-0.326631043	5.910773436	5.302691216	0.021292502	0.483275564	5.56992178	6.541244716	6.202331109	6.252257917	5.946412732	5.738364643	6.071228438	5.806152891	6.06648635	5.248630803	6.08250058	5.568872454	5.189566084	5.749810021	6.387274309	4.97838957	5.892554753	6.349052527	5.744600065	5.762805021
ENSMUSG00000014226	Cacybp	0.190947977	6.436779855	5.302317604	0.021297069	0.483275564	7.020919494	6.620725217	6.192306105	6.219048704	6.470139585	6.431214195	5.938945515	6.401169135	5.900675217	5.862835605	6.275082278	6.884057162	6.727029244	6.447395973	6.726585069	6.482951701	6.553759351	6.154127302	6.110468224	6.65356126
ENSMUSG00000026034	Clk1	0.210348952	7.435858511	5.300088121	0.021324346	0.483275564	7.278466365	7.364307053	6.893339208	7.190476818	7.472047119	7.471151699	6.811604624	7.537648181	7.14088884	7.008330506	7.357430077	8.040441132	7.767549702	7.221429675	7.915069149	7.439653466	7.71500068	7.468295628	7.095249503	7.799664813
ENSMUSG00000032064	Dixdc1	-0.393909528	4.638343419	5.288080495	0.021471874	0.485362122	3.612778373	5.112387636	4.721187212	4.967807417	4.77879109	5.172016669	4.404923736	4.420152081	5.175644007	4.506287934	4.58273446	4.737805913	4.310284219	4.31964869	4.598240851	3.364366978	4.367106334	5.351519208	4.076613745	4.662333815
ENSMUSG00000022565	Plec	0.260238345	8.322158321	5.285126469	0.02150833	0.485362122	6.745026864	8.024460351	8.580536485	8.153998681	8.127578331	7.853752481	8.673244633	7.968896878	8.510693004	8.916148272	7.891041922	7.815654723	8.059095256	8.72503323	7.75028346	9.055203493	8.055562761	8.801536265	8.779383878	8.203802076
ENSMUSG00000062054	Iah1	0.307823811	5.775896117	5.279128587	0.021582547	0.485998466	6.691764131	5.357472869	5.934112937	5.561887982	5.530224244	5.627484919	5.403472701	5.8318294	5.682065314	5.576349004	5.638090463	5.54136721	5.947274125	5.939153705	5.515576164	6.285521195	5.912725579	5.13788881	5.838319465	5.738770831
ENSMUSG00000046056	Sbsn	-0.393310405	7.912974052	5.271870873	0.021672708	0.486990361	7.004163716	8.225351243	7.670357693	8.330395623	7.943652114	8.094187944	8.22784653	7.660778884	8.506018139	7.734100761	8.136782447	7.930103523	6.782509664	8.07938195	8.174073737	6.466701174	7.653577003	8.546666751	7.598220676	7.758421638
ENSMUSG00000020267	Hint1	0.186157069	7.015866219	5.262207155	0.021793364	0.48866182	7.652373695	7.09188027	6.903988468	7.048011429	6.643475667	6.821539398	6.746518525	6.587115363	7.163117488	6.931792092	6.875342128	7.220115027	6.766638803	7.161495167	7.149359944	7.07553409	6.826279454	7.24731654	6.986171636	7.013978183
ENSMUSG00000038843	Gcnt1	0.237786355	5.769593332	5.241440633	0.022055003	0.490282935	5.711213809	5.508400141	5.826862217	5.513927783	5.842988089	5.696251394	5.434109303	5.877160927	5.324672747	5.684967216	5.710042993	5.836935072	6.348973717	5.97745677	5.606120764	6.226591768	5.924460356	5.26045297	5.865354843	5.726601902
ENSMUSG00000078795	Ceacam15	-0.567770176	5.124064405	5.241391294	0.022055629	0.490282935	4.227426401	5.956460522	4.42689064	5.567682089	5.323064609	5.024221349	5.315455401	5.140951102	5.407219414	4.151203124	5.582017346	5.427660861	3.578721339	5.040440701	6.195902528	2.213127073	5.2794954	5.299098158	4.477941388	4.744290007
ENSMUSG00000029209	Gnpda2	0.249711683	4.208877223	5.241333058	0.022056367	0.490282935	4.227426401	4.193520218	3.220012923	3.864449279	4.027433732	4.560111753	3.31908278	4.100209956	3.916522815	3.395994625	4.323883592	4.911679854	4.325306533	4.014858581	4.878786938	4.151990561	4.675608813	4.35766098	3.920386547	4.525740588
ENSMUSG00000032802	Srxn1	-0.246106186	4.840778424	5.235216229	0.022134057	0.490282935	4.611918455	5.054270327	4.702045011	5.069317191	4.671983376	4.767243036	4.702063392	4.593131211	5.102026774	5.405575502	5.31465732	4.982420586	4.448422288	4.972980538	4.701046282	4.534999823	4.586830438	4.87173016	4.664971925	4.550804283
ENSMUSG00000072774	Zfp951	0.25456593	4.216415328	5.233843988	0.022151525	0.490282935	4.605349729	4.328155054	3.414439808	4.011985012	4.287505581	4.266483203	3.638982209	4.267240769	3.262137335	3.918093692	4.194865632	4.91971342	4.46479538	3.571820912	4.604885334	4.155767205	4.738117012	4.002410315	3.832696742	4.657213906
ENSMUSG00000059897	Zfp930	0.263052126	3.272547875	5.230899869	0.02218905	0.490282935	3.559403993	3.459000653	2.290142803	3.112421602	3.25699029	3.48180501	2.413599433	3.149526774	2.35813316	2.496233599	3.264346696	4.128790908	3.558521446	2.842888819	4.044984751	2.960178783	3.739247418	2.90562502	2.919333158	3.841300287
ENSMUSG00000022336	Eif3e	0.181179846	7.203162471	5.230776004	0.02219063	0.490282935	7.740814054	7.292875868	6.770082995	7.067822439	7.144236215	7.239847744	6.611695812	7.146614819	6.848699033	6.635654197	7.188193073	7.619995494	7.381789914	6.970901765	7.644614118	7.132222959	7.433088456	7.030951336	7.030438936	7.476106767
ENSMUSG00000028689	Ccdc163	0.27816409	2.721940543	5.227045587	0.022238275	0.49030986	2.961683813	2.492522926	2.66703583	2.764445219	2.496227302	2.391777063	2.582242433	2.717445699	2.584477463	2.451615209	2.584247545	2.678296162	2.645782452	2.744783004	2.960748198	3.194853804	2.65962093	3.033368432	2.812255826	2.716722683
ENSMUSG00000024213	Nudt3	0.230657082	4.629584107	5.216327739	0.022375755	0.492313218	5.075874775	4.740239086	4.401800351	4.54138723	4.245080953	4.61797479	4.485139968	4.483235513	4.720619498	4.455542578	4.733478522	4.746865222	4.363647878	4.669679588	4.691713536	4.732528413	4.713978788	4.640485303	4.788758948	4.531348048
ENSMUSG00000068290	Ddrgk1	0.208763926	7.558868569	5.203802734	0.022537531	0.493561012	7.945152498	7.277629803	7.769312985	7.388832853	7.267560012	7.244447515	7.712357904	7.469179431	7.704101531	7.636035816	7.40116344	7.31402885	7.436082163	7.892998725	7.252933185	7.942756788	7.316358799	7.519652178	7.947542297	7.282711945
ENSMUSG00000024259	Slc25a46	0.179580333	6.212771153	5.20275273	0.022551149	0.493561012	6.620260627	6.28918319	5.39464421	6.039424209	6.386285445	6.391799901	5.501409409	6.313627967	5.641231504	5.718980874	6.341666497	6.727351414	6.419268941	5.877553601	6.690337532	6.012629234	6.499091424	5.933610087	5.949245071	6.536452856
ENSMUSG00000009905	Kdsr	0.201914765	6.679211115	5.201094561	0.02257267	0.493561012	7.003539379	6.326067659	6.523075749	6.592778657	6.48774128	6.891459617	6.427412292	6.729865668	6.592295504	6.568215307	6.62697155	6.806748356	6.923438607	6.66920496	6.657956066	6.842636978	6.767553214	6.539161365	6.568009834	6.836810661
ENSMUSG00000034640	Tiparp	-0.288238409	5.371012434	5.183639262	0.02280052	0.497451696	5.163440678	5.247301636	4.563259526	5.848561393	5.459196795	5.770032308	4.878492644	5.320955782	5.390890423	4.887485595	5.80868387	5.920712368	5.159705459	4.775952672	5.936220889	4.55229491	5.612555692	5.239410966	4.761674431	5.807395465
ENSMUSG00000046179	E2f8	-0.213152181	5.962656063	5.177895163	0.02287602	0.497451696	5.226864856	6.101059999	6.167864984	5.952969268	6.139616452	5.931217528	5.960152104	5.984624167	6.046389352	6.326654556	6.055636093	5.71759367	5.786145363	5.96184802	5.726778685	6.012108502	5.969335157	6.039353886	5.910832247	5.92282261
ENSMUSG00000047409	Ctdspl	0.24545486	7.022413618	5.173589706	0.02293278	0.497451696	7.071242091	6.860033923	7.2846232	6.890498576	7.005471776	6.859651194	7.103773476	7.099576456	6.910649006	7.091696187	6.79520476	6.661807478	7.153799382	7.07771093	6.703553715	7.530267688	7.004905771	6.79084895	7.311446321	6.923588602
ENSMUSG00000060149	BC002059	0.243940578	3.308899183	5.173117156	0.022939019	0.497451696	3.592993661	3.336549642	2.523214056	3.18206496	3.364557204	3.345206707	2.703042061	3.195460372	2.663370298	2.622362366	3.250374725	3.838001928	3.501467607	3.146468469	3.954236495	3.465205565	3.806742045	2.996218853	2.812255826	3.84580782
ENSMUSG00000041936	Agrn	0.222704279	6.973875688	5.168227616	0.023003674	0.49783157	6.287348513	6.875162209	7.106580119	6.865432692	6.879923601	6.564269392	7.243465886	6.788487096	6.854664948	7.365428173	6.740653199	6.680052096	7.149163453	7.285257915	6.517114357	7.714386532	6.865158067	6.998443071	7.255320714	6.666996278
ENSMUSG00000056076	Eif3b	-0.158972631	6.775517109	5.15866738	0.023130639	0.497852512	6.592298354	6.83763402	7.011301985	6.908017505	6.748252975	6.776630922	7.076961942	6.731165707	7.044089043	6.971556741	6.820248924	6.485407035	6.57506941	6.824364695	6.443032859	6.531723383	6.493587724	6.991773943	6.76355297	6.612488814
ENSMUSG00000062421	Arf2	0.296058518	7.896322743	5.1534243	0.023200577	0.497852512	8.486181832	7.452291606	7.979987292	7.599873362	7.769819279	7.801929549	7.696362805	8.104734724	7.412109007	7.852979103	7.656569104	7.855636309	8.32337642	7.878613693	7.792004584	8.450358862	7.999805274	7.304153145	7.955584368	7.886451607
ENSMUSG00000055204	Ankrd17	-0.232666301	8.44163082	5.153060754	0.023205435	0.497852512	7.61280398	8.542618093	8.516783375	8.388633308	8.703183114	8.500535297	8.584160762	8.763387498	8.282538235	8.572261526	8.474642246	8.520661275	8.638528906	8.190408852	8.414770146	8.158105752	8.48523803	8.396298754	8.294315612	8.428714206
ENSMUSG00000074578	Zfas1	0.24595621	4.141236163	5.151221292	0.023230029	0.497852512	4.452710984	3.973285545	3.761225576	4.086521932	3.542177606	3.935148246	4.032705275	3.536155292	4.273717123	3.79848306	4.42063372	4.553898255	3.839507073	4.342888526	4.409991315	4.334672383	4.144384339	4.197776706	4.320789119	4.314338501
ENSMUSG00000035642	Aamdc	0.190534443	4.986057832	5.150450303	0.023240345	0.497852512	5.39625187	4.917071232	5.09441585	4.865683375	4.679355228	4.743806852	4.921063027	4.875357781	4.917199174	4.769099841	4.860784044	5.114276054	5.022652491	5.13545671	4.981926896	5.217590489	4.95043385	4.892097444	5.197926858	4.96338026
ENSMUSG00000027184	Caprin1	-0.196742912	8.191431098	5.12199917	0.023624385	0.505054922	7.940267259	8.426950885	8.123941649	8.254296798	8.399581669	8.342764037	8.072019452	8.281734031	8.013438267	8.043538465	8.360174268	8.345865661	8.20491397	7.918184164	8.403619062	7.782227977	8.245990866	8.19533361	7.984077694	8.268814188
ENSMUSG00000051703	Tmem198	0.264772305	2.532621675	5.11591023	0.023707427	0.505806326	2.372923455	2.198956022	2.624290199	2.366046347	2.042118219	2.083648968	2.78022669	2.597120041	2.536382237	2.569651393	2.218537072	2.369727574	2.418096032	2.951336531	2.165676419	3.064311654	2.441762013	2.577038901	3.03814403	2.458725923
ENSMUSG00000040459	Arglu1	0.187710295	6.875144702	5.108888831	0.023803561	0.506833479	7.016594055	6.732932948	6.525255582	6.459670831	6.99073328	7.015051899	6.493696776	7.02786449	6.434422789	6.319577861	6.969499726	7.279588624	7.157161635	6.586211219	7.227863117	6.950932009	7.189346357	6.711892504	6.660435301	7.173095
ENSMUSG00000031954	Cfdp1	0.214057009	6.749531325	5.103054562	0.023883749	0.50751765	7.155151343	6.819099263	6.955278476	6.600924594	6.666533247	6.573604676	6.66550351	6.653071709	6.685024286	6.541472555	6.547786287	6.776102043	6.901554215	6.875969013	6.716649925	6.826142154	6.662161972	6.812381968	6.65230871	6.746889049
ENSMUSG00000046096	Mosmo	0.190860582	5.024642983	5.087776937	0.02409506	0.510232861	5.198777582	5.021174266	4.45917305	4.770923005	5.123142281	5.482096891	4.532242752	4.986220881	4.700495655	4.31850005	4.99880699	5.499100392	5.310754749	4.771288174	5.430233506	4.906240306	5.400385258	4.796291372	4.785931773	5.267122934
ENSMUSG00000028716	Pdzk1ip1	0.703599354	2.899472834	5.086834939	0.024108152	0.510232861	5.185627463	2.153862889	3.064826595	2.088241579	1.931222086	3.033517407	2.588858879	2.748591927	2.644047848	1.810067469	2.067354026	2.113718398	2.429263465	2.302801741	1.973684088	3.150116593	2.703870305	2.837244995	3.371817393	2.765119233
ENSMUSG00000078495	Zfp984	0.335785476	3.086398758	5.069595974	0.024349058	0.512542422	3.482632865	3.111339374	1.534947183	2.576082894	2.892750293	3.716611933	1.789143905	2.885660681	2.163788456	1.830125187	3.415992156	4.294473594	3.419841858	2.079516449	4.121120465	2.084303555	3.640252727	2.674324375	2.389028407	3.762435569
ENSMUSG00000073139	Tmem185a	-0.159037743	5.167254796	5.068850985	0.024359525	0.512542422	5.231137849	5.143477685	5.355977249	5.213954961	5.126741773	5.157900132	5.072732171	5.40318139	5.067390758	5.193568723	5.2317522	5.14658077	5.10330217	5.171305512	5.159416813	5.24621261	5.11922963	4.983518253	5.101168085	5.049920016
ENSMUSG00000042190	Cmklr1	-0.33977275	4.566285941	5.06596235	0.024400154	0.512542422	3.503978844	5.033674431	4.448492309	4.932319091	4.662095275	4.656136956	4.8471002	4.367620841	5.06011968	4.230688484	4.979879628	4.018406876	3.548314438	4.567560961	5.004716591	4.123346136	4.46356015	4.897144653	4.06266538	4.575439976
ENSMUSG00000032571	Pik3r4	-0.17794499	4.669342015	5.065163393	0.024411404	0.512542422	4.152809366	4.701592388	4.858918289	4.745588601	4.812705924	4.63845349	4.958586564	4.700564043	4.771961223	4.994669395	4.565910307	4.401608978	4.614167216	4.623842406	4.406192289	4.681044529	4.532658143	4.699457528	4.734071697	4.508786237
ENSMUSG00000025245	Lztfl1	0.168849994	5.065934155	5.052406976	0.024591754	0.514954491	5.291714825	5.124125059	4.307005321	4.890167032	5.186597825	5.220364371	4.341691901	5.115292533	4.545978207	4.44582586	5.076092984	5.659611797	5.316780497	4.861827742	5.517338226	5.037922482	5.462876038	4.805268728	4.835992157	5.375530084
ENSMUSG00000040667	Nup88	-0.154544256	5.886867948	5.050150019	0.024623806	0.514954491	5.978508513	5.906361479	5.98515335	5.923336646	5.971651009	5.945669395	5.89156529	5.923387864	5.857287716	5.926519896	5.902127362	5.976975038	5.873564238	5.805621877	5.933584032	5.643201621	5.910367126	5.88193155	5.676778155	5.77112328
ENSMUSG00000032116	Stt3a	-0.233936737	8.629556506	5.04132872	0.0247495	0.516559033	8.460252694	8.890353096	8.387654622	8.745567553	8.848683162	8.742925022	8.480676647	8.939608984	8.443941224	8.415462807	8.73791092	8.953891594	8.895645301	8.196800581	8.91485957	7.744480034	8.635944604	8.616418513	8.22190176	8.732251403
ENSMUSG00000029009	Mthfr	0.187673265	6.125304835	5.031307518	0.024893099	0.516559033	5.807353883	5.66658641	6.207317609	6.04046626	5.994486624	5.76654781	6.41443394	6.140495639	6.050675808	6.495507672	5.983564299	5.982098925	6.041251861	6.379036881	5.762875985	6.572910129	5.915080183	6.219387002	6.516069421	6.060077552
ENSMUSG00000030516	Tjp1	-0.228899607	7.572640725	5.02627487	0.02496554	0.516559033	6.612092539	7.779912609	7.280112442	7.714807405	7.943907183	7.70483549	7.844539953	7.690488179	7.567404329	7.468197917	7.720360916	7.618351046	7.37566945	7.240960742	7.804686093	6.922118364	7.707209497	7.846697156	7.360252772	7.595337525
ENSMUSG00000060427	Zfp868	0.182762971	4.75602079	5.02289651	0.025014292	0.516559033	4.990231563	4.869052328	4.163242155	4.579165749	4.886749989	4.828682521	4.256986663	4.757814588	4.357168929	4.123026818	4.802131195	5.19813096	5.007830564	4.558565213	5.251220293	4.616736066	5.063007549	4.636466772	4.647945883	4.923423369
ENSMUSG00000004880	Lbr	0.211530532	4.664183874	5.022619311	0.025018296	0.516559033	5.092409804	4.432533681	4.234251195	4.199054538	4.31300621	4.844193185	4.723267689	4.618642944	4.602128179	4.621542587	4.661394971	4.820225733	4.799857064	4.679670837	4.725642416	4.833832361	4.808199151	4.636466772	4.546361486	4.80109978
ENSMUSG00000024271	Elp2	-0.163128169	6.048099186	5.014946658	0.025129404	0.516559033	5.925441456	6.186571585	6.222622353	6.202385754	6.123492891	6.157369857	5.947336876	6.233331933	5.996474835	5.962174243	6.067637666	6.016217189	6.261083023	5.927321873	6.003140228	5.753235696	6.013954979	6.003140562	5.798897066	6.033651378
ENSMUSG00000025937	Lactb2	0.185833912	5.579185104	5.012931705	0.025158667	0.516559033	6.194120269	5.769819309	5.16508361	5.258518381	5.728022349	5.703558674	5.005086688	5.669076829	5.125438239	5.011235058	5.630019528	5.885597116	5.822598262	5.339343702	5.913652478	5.472772898	5.7415371	5.326794207	5.427503857	5.731481798
ENSMUSG00000074863	Platr25	0.293532037	3.020252531	5.004975175	0.025274566	0.516559033	3.386300132	3.369794644	2.146490597	2.885364564	3.097383871	3.137891116	2.16177272	3.069563356	2.208320741	2.364903387	3.047175642	3.707968891	3.196225022	2.442357828	3.41851869	2.977353439	3.496716589	2.750666597	2.789852545	3.552358729
ENSMUSG00000004328	Hif3a	0.399409766	3.528831108	5.003672414	0.025293595	0.516559033	4.083604857	3.165353533	3.472828447	3.325752899	3.283031153	3.152203828	3.787299411	3.518193634	3.214901453	3.474553572	3.148588087	2.867382916	3.912944938	3.026332371	3.089509353	4.52918841	3.871219645	3.014913215	3.881186967	3.407424898
ENSMUSG00000039131	Gipc2	0.804256282	2.841131216	5.002383748	0.025312434	0.516559033	5.24176529	2.796252845	2.350396234	2.304920706	1.914660298	2.843738974	1.972353734	2.145363535	2.52937871	2.805735255	2.368364961	2.559923937	2.020473027	2.611953585	2.543132982	2.220358297	2.121221974	2.650611092	3.43814437	2.283735423
ENSMUSG00000032479	Map4	-0.171439654	7.257012796	4.999059014	0.025361103	0.516559033	6.690213065	7.416148573	7.499057823	7.338673893	7.346857404	7.279912585	7.504115595	7.141735018	7.428200919	7.466597113	7.250499655	7.034673755	7.040483604	7.204805208	7.073541737	7.215549992	7.103688694	7.40916667	7.276372734	7.163196735
ENSMUSG00000054400	Cklf	0.217981056	4.430538085	4.994859023	0.025422724	0.516559033	4.43799933	4.538664523	4.157632371	4.252191674	4.407771304	4.38938077	3.958008134	4.429792244	3.961445857	3.654054752	4.571540186	4.956623011	4.48634107	4.376037354	4.940501088	4.31791634	4.790354047	4.313039633	4.289192747	4.772974504
ENSMUSG00000020114	Cand1	-0.169359643	7.095373438	4.994081624	0.025434147	0.516559033	6.876319304	7.267522513	7.10585204	7.211909312	7.300600789	7.078722551	7.188166529	7.223912948	6.910312085	7.197296784	7.142116206	7.037137531	7.082645906	6.90996368	7.161805561	6.750737794	7.131798095	7.147781371	6.988017856	7.066578571
ENSMUSG00000092416	Zfp141	0.21379707	3.735136088	4.990672781	0.025484299	0.516559033	3.918552769	3.622396434	3.382732715	3.40879412	3.64615911	3.951608246	3.216003204	3.699144627	3.27475589	3.316469389	3.779237519	4.124163196	4.270478004	3.603655827	4.125748137	3.766281404	4.160351237	3.340524808	3.614222025	3.903159112
ENSMUSG00000027679	Dnajc19	0.26675878	4.405380755	4.987767335	0.025527125	0.516559033	5.328073846	4.378024033	4.216374266	4.096576285	4.01971073	4.199149385	4.066283092	4.159350645	4.252609158	3.88491902	4.310479111	4.640702765	4.40099658	4.629007939	4.604885334	4.569385117	4.427729129	4.307995429	4.391309446	4.57272336
ENSMUSG00000038301	Snx10	0.184781323	5.892630591	4.984789768	0.025571092	0.516559033	6.247827629	6.188436148	5.669549218	5.676251018	6.083304076	5.986180187	5.417479131	5.76612638	5.508632516	5.568161817	5.941791145	6.109306957	6.005325139	5.593002248	6.237117311	5.702498546	6.052965948	5.870001491	5.873367642	5.973133684
ENSMUSG00000043716	Rpl7	0.224917566	8.663501305	4.982088768	0.025611043	0.516559033	8.986454925	8.799337391	8.395421224	8.670990742	8.440468439	8.603241801	8.345212307	8.386104752	8.611750333	8.182031734	8.556942539	9.118823055	8.589752479	8.738737201	8.942500299	8.6198032	8.79253634	8.805903823	8.466413705	8.847148392
ENSMUSG00000091625	Lsm5	0.245692401	3.000410415	4.981403645	0.025621187	0.516559033	3.995924155	2.971072527	2.439391291	2.794403531	2.92618411	3.094080772	2.134897308	2.876290403	2.508161799	2.174080586	2.997851963	3.319996904	3.142955562	2.999993424	3.679975382	3.084265733	3.250468462	2.72061272	2.708582403	3.080247605
ENSMUSG00000025931	Paqr8	-0.331445517	3.471688799	4.975576646	0.025707633	0.516559033	2.775288417	3.902352942	3.194671688	3.517563943	3.680851575	3.406192429	3.091073367	3.118071232	3.833665233	4.17492385	3.877957388	3.516429277	3.419841858	3.638223096	3.126922287	3.168925975	3.142075212	3.543003801	3.368041607	3.057110107
ENSMUSG00000006005	Tpr	-0.202075667	7.382143119	4.970068157	0.025789631	0.516559033	6.751734442	7.356450544	7.590895586	7.423793308	7.570483222	7.408441282	7.475837586	7.507618051	7.318214021	7.617761945	7.295418607	7.301273978	7.596685651	7.258009849	7.315539453	7.278824496	7.332303156	7.477029833	7.310708884	7.227649672
ENSMUSG00000033991	Ttc37	-0.205152924	5.851698164	4.967320278	0.025830637	0.516559033	5.266956218	6.109941255	5.887992114	5.997649269	6.290852318	5.946696152	5.759240244	5.952660097	5.589981599	5.775024983	5.758973252	5.991022171	5.933614802	5.660141328	5.959738195	5.270799466	5.887767408	6.018661727	5.629462051	5.948197448
ENSMUSG00000019792	Trmt11	0.238806383	3.855317177	4.965423656	0.02585898	0.516559033	4.310538976	3.973285545	3.523140294	3.772116524	3.877402302	3.959768354	3.109596593	3.859908239	3.324154561	3.269502121	3.904965299	4.128790908	4.078138194	3.582510794	4.202228996	4.058251957	4.116009861	3.67424033	3.70980141	4.093334963
ENSMUSG00000026484	Rnf2	0.207894389	6.807223738	4.961047955	0.025924492	0.516559033	7.316665279	6.896421038	6.46596894	6.548783508	6.875651494	6.924146522	6.249363249	7.005475731	6.313761583	6.393891952	6.786154	7.098582908	7.213556432	6.554889643	7.084280323	6.785889543	7.046845551	6.353955444	6.700020072	6.899400351
ENSMUSG00000050064	Zfp697	0.209455094	4.551923991	4.958679635	0.025960022	0.516559033	4.460010934	4.01170404	4.640366585	4.428110627	4.674444848	4.63845349	4.33383564	4.537744383	4.298645667	4.46519429	4.414381705	4.643939311	4.749514316	4.583613294	4.550852356	4.987954367	4.780056856	4.328067283	4.454987496	4.758703545
ENSMUSG00000016757	Ttll12	-0.175606772	5.552330373	4.954871811	0.026017254	0.516559033	5.373237686	5.843851718	5.872665439	5.712006537	5.594023025	5.376335878	5.794729173	5.457601048	5.552473587	5.780189329	5.662035841	5.264819598	5.174713027	5.506771246	5.327521594	5.365974694	5.161491728	5.786331885	5.681349457	5.410942473
ENSMUSG00000046447	Camk2n1	0.387496672	2.844429693	4.951245001	0.026071887	0.516559033	3.929111858	2.392546348	2.248528788	2.648947359	2.173215804	3.101475509	2.634343358	2.30752613	3.063138869	2.815829131	2.762177563	2.665613223	2.791367839	2.751113993	2.737067494	3.409353476	3.007323128	2.259342903	3.174095134	2.755568933
ENSMUSG00000062198	2700097O09Rik	0.227034671	3.639424903	4.950238034	0.026087076	0.516559033	4.000937653	3.697640936	3.52894562	3.468855706	3.62085786	3.553651262	3.22027094	3.688476344	3.210529593	3.138906802	3.477258565	3.803684687	3.952184254	3.600153106	3.933270853	3.931805386	3.831883295	3.560076232	3.664343314	3.574254379
ENSMUSG00000025224	Gbf1	-0.236953443	6.22365922	4.948678873	0.026110614	0.516559033	5.196594203	6.353748302	6.221278446	6.376703396	6.455901955	6.211338023	6.657264106	6.171471205	6.356927771	6.435810104	6.209795384	5.982098925	5.954055594	6.257003313	6.075489103	5.832647588	6.158091164	6.615151019	6.165342985	6.193381449
ENSMUSG00000058056	Palld	-0.323247894	6.323005776	4.94546663	0.026159177	0.516559033	5.659837143	6.918494969	5.978274606	6.358853431	6.562734843	6.497874889	6.426027326	5.915404334	6.817775308	6.470966446	6.446490714	6.269802244	5.713783321	6.17344095	6.361020742	5.546546024	6.086778386	6.924566525	6.051070486	6.285851663
ENSMUSG00000029674	Limk1	-0.395387135	6.406507833	4.944335261	0.026176303	0.516559033	5.101773996	6.772625509	6.287841984	6.907446474	6.500282832	6.535895538	6.495458552	6.047547055	6.950518801	6.792107346	6.535596532	6.288535406	5.426732557	6.361558045	6.313134473	5.239110139	5.964796325	7.306684177	6.042804871	6.317838807
ENSMUSG00000075232	Amd1	-0.187714566	4.58039638	4.941662958	0.026216802	0.516559033	4.531048085	4.672578669	4.509955045	4.589170104	4.817168256	4.678558925	4.314005755	4.868285334	4.411507139	4.355298487	4.763302	4.917040532	4.606808868	4.315382748	4.799909067	4.098052441	4.692178201	4.472570748	4.177137486	4.719942749
ENSMUSG00000038127	Ccdc50	0.170217887	6.926779373	4.935143043	0.026315884	0.517052179	6.906021235	6.877475621	6.621786457	6.736984173	7.137561408	7.067910859	6.50511005	7.004400883	6.464567023	6.525800724	6.976943127	7.198816231	7.198133721	6.795940982	7.248696588	6.961219595	7.298884544	6.709503557	6.740009133	7.132626764
ENSMUSG00000022747	St3gal6	0.29022204	6.622890707	4.933182845	0.02634575	0.517052179	7.198347996	6.50504596	6.392247554	6.401652458	6.758730064	6.593407737	6.045002827	6.875124531	5.940157815	6.39725698	6.473053245	6.77093043	7.230811892	6.371351721	6.701230227	6.873925506	6.965690937	5.851919363	6.476725764	6.750499454
ENSMUSG00000050069	Grem2	-0.288489205	3.782241684	4.926024149	0.026455117	0.517052179	3.657914127	4.132844264	3.493758005	3.906205507	3.811835986	4.174819938	3.567085346	3.582987691	3.813627318	4.42948447	3.855058029	3.295509491	3.666276109	3.433021623	3.735528856	3.710884088	3.723212864	4.00864198	3.44890835	3.658657881
ENSMUSG00000058709	Egln2	0.159180776	5.161742681	4.925013346	0.026470598	0.517052179	5.237523703	4.740239086	5.270198655	5.172730984	4.8846256	4.962617622	5.306451328	4.99922866	5.382170255	5.308833279	5.080048207	4.940920098	4.887485862	5.542797111	4.90863195	5.468983329	5.060882579	5.276035485	5.387965202	5.061592947
ENSMUSG00000029201	Ugdh	-0.211544523	6.173354269	4.917559394	0.026585047	0.517052179	6.087395518	6.367803412	5.860631093	6.295234695	6.22437245	6.556891913	5.947980348	6.107839882	6.301481058	5.918930915	6.43031523	6.47454094	6.048512142	5.780309155	6.35413555	5.616044329	6.148116913	6.400313083	5.738763887	6.356258236
ENSMUSG00000026229	Psmd1	-0.186767704	6.969161424	4.905037573	0.026778469	0.517052179	6.742035678	6.853585429	7.019830218	7.084841987	7.061554953	7.257332154	6.775446282	7.121553457	7.040706761	6.925105341	7.140696703	7.234678285	7.071997642	6.805097642	7.071144491	6.457550881	7.026844777	6.802552546	6.653860165	6.980550058
ENSMUSG00000030337	Vamp1	0.24685429	3.330864494	4.899911401	0.026858073	0.517052179	2.854976283	3.150126162	3.293470567	3.116380149	3.119231077	3.412151575	3.327019569	3.352378785	3.1014221	3.217151214	3.102666378	3.54440948	3.532867235	3.553826518	3.233669814	3.550875231	3.316081607	3.449900534	3.379339448	3.713947378
ENSMUSG00000021866	Anxa11	-0.306186334	6.485145044	4.896161972	0.026916454	0.517052179	5.205307965	6.771382068	6.559692287	6.822764401	6.514091203	6.544059456	6.889708598	6.198039779	6.959990919	6.518480037	6.689793174	6.225121718	5.662655173	6.552173025	6.481452012	5.751988773	6.359107952	7.054860676	6.315027741	6.392911204
ENSMUSG00000008683	Rps15a	0.198211806	7.882041286	4.89163056	0.026987187	0.517052179	8.513189174	8.093998352	7.493872946	7.791392525	7.729848109	7.801078251	7.45131226	7.582273448	7.772244662	7.380170703	7.899739619	8.375616799	7.865091578	7.789731321	8.32581838	7.581182103	8.004235458	7.857742351	7.566859124	8.10643694
ENSMUSG00000025477	Inpp5a	0.262949173	4.595140995	4.88846609	0.027036697	0.517052179	4.987708321	4.40071915	4.630950582	4.617377538	4.532411634	4.552038422	4.577856168	4.416924325	4.636754684	4.601260488	4.463655254	4.47976212	4.504933156	4.738207456	4.363729115	5.043029338	4.708559448	4.240763497	4.675702987	4.462575693
ENSMUSG00000024462	Gabbr1	0.280609468	2.971354606	4.888311319	0.027039121	0.517052179	2.715547139	2.652366183	3.020185865	2.861977915	2.759983524	3.180410186	2.938835779	2.818753535	2.993596955	2.551644232	2.6281304	2.845058643	3.16983614	3.12712772	3.011640669	3.637154984	3.093006225	2.925522616	2.903769481	3.125438286
ENSMUSG00000001943	Vsig2	0.341494329	2.618359189	4.886710107	0.027064211	0.517052179	2.519870884	2.256968135	2.802611447	2.166689169	2.072297809	1.991134832	2.595445119	2.642044503	2.508161799	2.67875639	2.492262286	2.322031663	3.115564616	2.818980689	2.165676419	3.357824274	3.067831349	2.525820077	2.714541707	2.582722477
ENSMUSG00000027900	Dram2	0.193137098	5.788758715	4.884100022	0.027105162	0.517052179	6.466560791	5.874287257	4.948276054	5.504896568	5.937217774	6.050631892	4.860833099	5.898146536	4.998058494	5.229880319	5.75773914	6.34927871	6.194738262	5.270496621	6.243518611	5.67907142	6.165032336	5.24601962	5.468634753	6.126417286
ENSMUSG00000025903	Lypla1	0.30222053	5.6900364	4.873651131	0.027269746	0.517052179	6.867425417	6.106986907	4.54188641	4.629893154	5.854973292	6.260059706	4.540799208	5.862998991	4.640009511	4.344880074	5.833497127	6.179013081	6.12862434	4.892220324	6.187073644	5.104896702	6.136056068	4.888722802	5.159124767	6.092680845
ENSMUSG00000040451	Sgms1	0.188812773	6.298998989	4.869853801	0.027329816	0.517052179	6.33477791	6.106986907	6.261932564	6.153138208	6.397503326	6.181992855	6.2680355	6.478291668	5.995204575	6.33325758	6.129058364	6.313140474	6.556092036	6.265320567	6.375664998	6.512338467	6.386516489	6.207923716	6.385356564	6.203953509
ENSMUSG00000004945	Tmem242	0.180243458	5.640327553	4.869846126	0.027329937	0.517052179	6.096792207	5.476707496	5.804899579	5.59133981	5.35256826	5.503187285	5.542890197	5.596750714	5.57900082	5.487580105	5.600033696	5.599201703	5.642405459	5.797998147	5.58779009	5.971972516	5.545747176	5.577929631	5.774858563	5.452911981
ENSMUSG00000041073	Nacad	-0.437989044	3.179745899	4.869628133	0.02733339	0.517052179	1.669216976	3.842036413	3.568941679	3.508555532	3.126440573	3.137891116	3.508965942	2.913411797	3.558925782	2.950194297	3.38435483	2.787688185	2.239299012	3.221338439	3.433527026	1.861923741	2.971572351	4.030243244	2.603316062	3.009691225
ENSMUSG00000020801	Med31	0.190000671	3.930538994	4.867994164	0.027359284	0.517052179	4.467274132	3.990486858	3.635027669	3.726227914	3.74314741	3.863019255	3.441111845	3.751333852	3.715222781	3.412717575	4.016487282	4.24843757	4.053090053	4.038343919	4.18459484	4.015244961	4.152389877	3.871766808	3.865203966	4.03926088
ENSMUSG00000006442	Srm	-0.232258802	4.40245818	4.86680638	0.027378123	0.517052179	4.166260643	4.515085197	4.517274482	4.685573693	4.422489481	4.39841462	4.782188608	4.128110897	4.684822481	4.355298487	4.499536535	4.286211933	3.940524113	4.47688618	4.197840623	3.817247359	4.116009861	4.840629742	4.299141151	4.426919744
ENSMUSG00000095440	Fignl2	0.172119339	5.826676913	4.86249992	0.027446539	0.517052179	5.852430215	5.642304601	6.062238031	5.765292373	5.792893762	5.58327479	6.038371252	5.73665555	5.696987204	5.943882055	5.694647454	5.525661908	5.649584916	5.844628607	5.637244394	6.083241439	5.646960954	6.016344171	6.244187078	5.806239518
ENSMUSG00000069020	Urm1	0.176853328	5.151059101	4.862488391	0.027446722	0.517052179	5.516658355	4.983010488	5.318760893	4.985229497	4.8846256	4.996725573	5.116892144	4.979672745	5.298134906	5.087163826	5.143790866	5.237227743	5.022652491	5.308553797	5.11355883	5.340483405	5.019901839	5.172991878	5.240883237	5.078927144
ENSMUSG00000025348	Itga7	0.305617339	3.833848664	4.859464193	0.027494874	0.517052179	3.732148779	3.071480927	4.45917305	3.744247328	3.547558577	3.235220534	3.871111736	3.493891514	3.451877215	4.30781148	3.530258382	3.129952819	3.762129544	3.871127244	3.356873535	5.120440942	3.125903614	3.783667432	4.289192747	3.704051067
ENSMUSG00000024044	Epb41l3	0.348783528	4.913490854	4.857908832	0.027519673	0.517052179	5.642296804	4.348309969	4.780789363	4.55749134	4.753403504	5.094462637	4.858096957	5.093219216	4.474850935	4.94954119	4.57714818	4.779604314	5.448849861	4.921985827	4.839887006	5.317908299	4.901399576	3.996151615	5.177578086	4.824125794
ENSMUSG00000062591	Tubb4a	-0.300398612	5.687639173	4.852554961	0.027605213	0.517052179	5.475829453	5.798181164	6.429579089	5.619505265	5.629976356	5.666646439	5.64483483	5.636145475	5.550745287	6.497076732	5.791901388	5.125896668	5.645999653	5.606158584	5.058954608	6.014710288	5.418754743	4.772685396	5.590297058	5.690720221
ENSMUSG00000019659	Ccdc12	0.23487393	4.306282481	4.848712713	0.027666773	0.517052179	4.637898304	4.097558133	4.404960604	4.232265904	3.811835986	4.171310566	4.387951705	4.17853746	4.573475446	4.204036604	4.296948915	4.142585637	4.174195959	4.684640633	4.253873949	4.496800334	4.160351237	4.305466697	4.433470167	4.170825937
ENSMUSG00000033653	Vps8	-0.170759908	5.171648871	4.84748609	0.027686455	0.517052179	4.703949666	5.118268284	5.443871048	5.198166847	5.35256826	5.168500463	5.335265507	5.42101337	5.237114829	5.555416792	5.021608209	4.85694818	5.267854742	5.124526033	4.80856952	5.227493523	4.968683778	5.08873518	5.18939391	5.010313696
ENSMUSG00000027433	Xrn2	-0.162915456	6.119646307	4.845215952	0.027722921	0.517052179	6.088573457	6.120722396	6.158065061	6.109119636	6.19809638	6.244279664	6.031101869	6.299675848	5.99837813	6.22853185	6.190716818	6.099910184	6.275850622	5.932901883	6.178190396	5.996398473	6.20599234	5.89460522	5.95806279	6.099302788
ENSMUSG00000042063	Zfp386	0.185514194	5.030901429	4.844973922	0.027726812	0.517052179	5.326077761	5.118268284	4.134972525	4.743030519	5.079232975	5.276974155	4.355338247	5.089169347	4.33925928	4.381020038	5.171859226	5.695927726	5.230039842	4.640989406	5.619307379	4.816043187	5.519680829	4.756113548	4.701436575	5.378644162
ENSMUSG00000028063	Lmna	-0.190427528	6.644955934	4.843751142	0.027746477	0.517052179	6.290422956	6.827499297	6.983033601	6.8200363	6.470847792	6.452333243	6.881984739	6.384741706	7.123263051	7.115641426	6.730623623	6.271895759	6.092201407	6.807757423	6.195902528	6.50162033	6.195376613	6.967986322	6.726433633	6.344361702
ENSMUSG00000039470	Zdhhc2	0.214628388	4.068468461	4.839260531	0.027818821	0.517052179	4.561908132	3.76416257	3.417572524	3.840718291	3.992349928	4.407392254	3.546838898	4.189928249	3.548571365	3.512285022	4.142872915	4.501335447	4.442923036	3.645038261	4.672864949	3.710884088	4.482735637	3.79452784	3.765398788	4.435916686
ENSMUSG00000017697	Ada	-0.437227815	8.597874882	4.838123078	0.027837177	0.517052179	7.859421213	9.14655824	8.188176081	9.015932035	8.780768337	8.647642836	8.841638773	8.443541361	9.037356048	8.002424171	8.983617026	8.671800252	7.472299305	8.515554403	8.950673995	6.524438886	8.569114386	9.251012041	8.092736303	8.661622888
ENSMUSG00000020869	Lrrc59	-0.169057373	7.502004993	4.834371735	0.027897804	0.517052179	7.29335678	7.699494714	7.511755862	7.625619409	7.559538865	7.509526338	7.806904034	7.405871622	7.677422324	7.650913006	7.577287945	7.440395418	7.180480523	7.425451259	7.524906996	7.02455204	7.256804816	7.753530087	7.435469325	7.431446442
ENSMUSG00000063904	Dpp3	-0.169736989	6.410487936	4.832919549	0.02792131	0.517052179	6.13947306	6.601961476	6.532859164	6.512444938	6.298851265	6.375117635	6.697233231	6.36477865	6.677916419	6.601781965	6.496918301	6.187910042	5.998780972	6.536681479	6.195902528	6.151031312	6.119816476	6.718085316	6.39652014	6.292471199
ENSMUSG00000006134	Crkl	-0.151094641	5.870733953	4.832559131	0.027927147	0.517052179	5.611488304	5.894988084	6.028827055	5.952969268	5.972651415	5.954884013	5.818850951	5.926795899	5.843942314	6.099168694	5.894286696	5.641914761	5.918834863	5.876106114	5.72830091	5.99165191	5.91743095	5.574783124	5.87868489	5.755636712
ENSMUSG00000028188	Spata1	0.305715119	2.478848252	4.82868593	0.027989956	0.517052179	2.477336563	2.528297358	1.78828428	2.166689169	2.805610235	2.614862105	1.811945277	2.526996243	1.896216849	1.999101879	2.342255512	3.175395337	2.867233088	2.276709155	2.950350668	2.351283195	2.887738922	2.248852165	2.280731902	2.848340926
ENSMUSG00000031783	Polr2c	0.192985015	4.738119304	4.827800154	0.028004341	0.517052179	4.882979373	4.752894635	4.814453063	4.863329781	4.371822701	4.607625389	4.7322607	4.480146001	4.824402369	4.577726334	4.645468513	4.647168613	4.462079403	4.934556846	4.842700626	4.897244584	4.517242123	4.999250812	4.967819916	4.710087619
ENSMUSG00000078784	1810022K09Rik	0.212385828	4.630430816	4.814889396	0.028214882	0.519174796	5.714269518	4.797556859	3.621507173	4.090552086	4.674444848	4.839778557	3.452040103	4.643711371	3.875688782	3.509178152	4.640120382	5.366280857	5.042787149	3.859454387	5.261770147	4.302667684	5.113089841	3.89550026	4.04148667	5.101720108
ENSMUSG00000033545	Znrf1	0.166670771	5.439796995	4.810389529	0.02828865	0.519174796	5.260699603	5.301717032	5.554730197	5.382036525	5.372412844	5.252272632	5.609479726	5.355085198	5.600879431	5.245833719	5.290964834	5.232935612	5.266298752	5.655930008	5.333534885	5.875646752	5.502559887	5.558946825	5.529903373	5.391033692
ENSMUSG00000040659	Efhd2	-0.264830951	6.522072239	4.807608821	0.028334336	0.519174796	6.047973944	7.139403055	6.935745731	6.888763855	6.404192423	6.315956917	6.731647346	6.329164489	6.758364997	6.356781321	6.673524557	6.18569094	5.845703917	6.647733875	6.214486408	5.937285589	6.279106837	6.989806554	6.469695911	6.43689544
ENSMUSG00000066880	Zfp617	0.228487303	3.373279835	4.806584247	0.028351188	0.519174796	3.670554875	2.996837335	2.748905471	3.132106605	3.464657454	3.62208866	2.994712508	3.38578132	3.091946109	2.898890028	3.14103526	3.977943237	3.717278332	3.082639081	3.862948638	3.374125734	3.679561798	3.290255358	3.262170543	3.461293577
ENSMUSG00000070394	Tmem256	0.244256948	4.470660751	4.805738717	0.028365103	0.519174796	5.516658355	4.351641916	4.066772661	4.416920084	3.851532241	4.57612413	4.010699396	3.850368639	4.84711136	3.795935733	4.433057052	4.89547726	3.712715558	4.637576271	4.672864949	4.13678434	4.485906918	4.770853452	4.447850652	4.612945069
ENSMUSG00000024019	Cmtr1	0.282477272	2.834118957	4.798864943	0.028478493	0.520336307	2.191861262	2.586018011	2.926533769	2.659837692	2.867156433	2.540642837	2.672220291	2.748591927	2.584477463	2.950194297	2.810590029	2.559923937	3.136156425	2.900981168	2.529227947	3.609882546	2.962494495	2.674324375	3.019009328	3.033595479
ENSMUSG00000028032	Papss1	-0.154500614	5.820605825	4.795926983	0.028527102	0.520336307	5.800181722	6.06396266	5.970829863	5.87508822	5.875443342	5.93742892	5.961427388	5.893509377	5.904063424	5.85061374	5.865931248	5.69748613	5.630359726	5.785715757	5.771760932	5.522615489	5.729547047	5.779059403	5.710714989	5.674341008
ENSMUSG00000029439	Sfswap	0.140421544	5.521143992	4.788322727	0.028653315	0.521737353	5.271112271	5.372312338	5.59194905	5.466645849	5.550466094	5.36869526	5.68089336	5.443394429	5.607545102	5.628104372	5.346201446	5.372147454	5.421149842	5.635542766	5.319464685	5.774270129	5.483647814	5.69943688	5.671426599	5.562403506
ENSMUSG00000037031	Tspan15	0.386983905	3.317564529	4.773301472	0.028904346	0.52471192	4.083604857	3.095527892	3.517311514	3.047561509	3.111985373	3.228482041	3.270522662	3.424869562	3.161543881	2.981917433	2.929349021	2.994526719	3.45850924	3.372712724	2.687846756	3.970916422	3.521653045	2.560167198	3.4911787	3.478811912
ENSMUSG00000011831	Evi5	0.225567043	6.899699679	4.76585435	0.029029648	0.52471192	7.110621285	6.651465783	6.885441776	6.603042079	6.950678247	6.98137954	6.590422454	7.17076927	6.409368772	6.64559197	6.821430727	7.024776362	7.300504148	6.898958488	6.897334561	7.152211105	7.104204693	6.445801588	7.027150633	6.927846599
ENSMUSG00000032727	Mier3	0.186772141	5.261084202	4.759751497	0.029132754	0.52471192	5.619659805	5.098572182	4.879511809	4.967807417	5.357172067	5.41542763	4.931512206	5.497873612	4.855535914	5.045951934	5.265140689	5.385744113	5.674435338	5.10488685	5.365189205	5.325472652	5.449943146	4.975587167	5.336726116	5.303625144
ENSMUSG00000048782	Insc	0.218777328	4.99039294	4.759714626	0.029133378	0.52471192	5.108757467	4.719756419	5.342030332	4.792112894	4.819394257	4.783424744	5.052530142	5.016391912	4.72981359	5.071452108	4.874512892	4.653605612	5.156349137	5.166576828	4.676023531	5.493066315	4.838286413	4.819517307	5.429316753	4.80109978
ENSMUSG00000057572	Zbtb8os	0.211838479	4.035595799	4.759634735	0.02913473	0.52471192	4.775910102	3.999011211	3.666969067	3.855003674	3.936020628	4.035070691	3.613250544	3.781764569	3.864601647	3.813673284	3.999881223	4.431882908	4.053090053	4.014858581	4.462153251	4.004813425	3.914227707	3.91884959	3.889112554	4.213306674
ENSMUSG00000007892	Rplp1	0.238039683	8.765711713	4.755472114	0.02920528	0.52471192	9.170558528	8.801927786	8.577213516	8.651088791	8.349245223	8.664122711	8.523073091	8.454405131	9.048191876	8.396251447	8.90970336	9.111389285	8.527138979	8.949285548	8.935104168	8.642943764	8.818081472	8.839939511	8.670742758	8.902961269
ENSMUSG00000037805	Rpl10a	0.171872842	6.470343065	4.75538818	0.029206704	0.52471192	6.865365172	6.441578176	6.366542022	6.347952302	6.226890081	6.344283023	6.23993571	6.244299815	6.677916419	6.094512092	6.609290529	6.662605538	6.458632897	6.536223317	6.661147422	6.429356577	6.496735266	6.491012743	6.301729065	6.670176735
ENSMUSG00000020812	1810032O08Rik	0.255712487	2.729714567	4.753251761	0.029242984	0.52471192	2.547546018	2.78643781	2.948358457	2.564539005	2.496227302	2.278909077	2.555468968	2.538922804	2.656958193	2.645185179	2.617284188	2.953378011	2.72947363	2.967738509	2.737067494	3.216712712	2.493097391	2.765461972	2.999617423	2.696900141
ENSMUSG00000056671	Prelid2	0.298365627	2.767374634	4.748898826	0.029317049	0.52471192	2.627521883	2.971072527	2.723816703	2.857254745	2.867156433	2.427519249	2.541893578	2.30752613	2.38941302	1.999101879	2.829509111	2.974099066	2.931474687	3.010586776	3.145271103	2.47130888	3.301756616	2.78737437	2.447447589	3.162045106
ENSMUSG00000074272	Ceacam1	-0.446563962	4.128879438	4.745436159	0.029376106	0.52471192	2.325753088	4.576177545	3.721219362	4.166970298	4.258268059	4.371141574	4.283740314	4.256446562	4.664189434	4.09013674	4.230888561	4.553898255	3.558521446	4.030557875	4.351927999	2.766304978	4.271110473	4.666336417	3.337474208	4.089539027
ENSMUSG00000029581	Fscn1	-0.185874498	7.234859734	4.741580303	0.029442015	0.52471192	6.8557116	7.577806683	7.569754964	7.443818804	7.202532907	7.067910859	7.45221968	7.006012854	7.5042886	7.536739906	7.312329441	6.665793373	6.724198418	7.382002977	6.9884443	7.057730583	6.901829684	7.592765854	7.279893595	6.990761834
ENSMUSG00000064210	Ano6	-0.234936781	6.498155682	4.741254059	0.029447598	0.52471192	5.479426021	6.662239808	6.456481299	6.745635657	6.777742651	6.556891913	6.726406005	6.408500888	6.672363765	6.720373017	6.61339004	6.346301526	5.947274125	6.410874828	6.47874146	6.162808443	6.45446248	6.953119348	6.331116946	6.414312447
ENSMUSG00000055435	Maf	0.454060249	3.4797288	4.738538306	0.02949412	0.52471192	5.283509076	3.187897413	2.917710603	2.957751766	3.276564871	3.418086207	2.969581947	3.431282532	2.85481855	3.11866418	3.318919526	3.502233012	3.680365573	3.005299823	3.136125866	3.601599258	3.946813942	2.577038901	3.542332386	3.357792405
ENSMUSG00000022125	Cln5	0.182616135	6.93203097	4.731661041	0.029612274	0.52471192	7.285160391	6.887266447	6.533220242	6.770027217	6.988262159	7.050823853	6.517734621	7.024157075	6.586402642	6.68088063	6.832609839	7.24803295	7.099346555	6.790956752	7.166304752	6.977848694	7.142387932	6.68636612	6.87583211	7.145938125
ENSMUSG00000037679	Inf2	0.191091119	7.482979816	4.731492535	0.029615175	0.52471192	6.738287954	7.283311452	7.405122868	7.367608642	7.291810202	7.151772184	7.909409726	7.291562967	7.715523901	7.546812302	7.378860552	7.087928026	7.263546353	7.72366356	7.247635492	7.679886576	7.380810043	8.190202515	7.795953643	7.500968617
ENSMUSG00000027963	Extl2	-0.200152603	4.057893316	4.72904589	0.029657333	0.52471192	4.188404435	4.426226654	3.854331071	4.195316747	4.194527126	4.233209086	3.937417975	4.055245428	4.047301427	3.770211991	4.24152235	4.003365692	4.020232767	3.814820226	4.189023627	3.713448836	3.942203587	4.127935618	3.97104893	4.054918533
ENSMUSG00000024180	Tmem8	0.313990376	4.677289457	4.728815679	0.029661303	0.52471192	5.092409804	4.05731173	4.862371021	4.402403507	4.56991342	4.33709212	4.67122048	4.880053557	4.353208177	4.856038769	4.350324609	4.302688213	4.905590486	4.848603759	4.245393824	5.490077836	4.650392361	3.993012054	4.960316229	4.749110538
ENSMUSG00000027896	Slc16a4	0.268480819	5.467571219	4.720453717	0.029805878	0.525741629	5.906864516	5.240128395	5.291699399	5.159363326	5.494451208	5.383936244	4.995158828	5.73665555	4.432306622	5.228936367	5.136212816	5.71297828	6.093956844	5.159454613	5.479875302	6.082249559	5.816504184	4.697530135	5.379550736	5.750837974
ENSMUSG00000028613	Lrp8	0.313033259	7.446441343	4.719692592	0.029819074	0.525741629	7.159081229	6.962744593	7.743487822	7.211446758	7.564523867	7.29973626	7.570179834	7.727436149	7.014300084	7.599618836	7.071360647	7.110330101	7.793168304	7.730087702	7.086655859	8.087198618	7.592734651	6.944612679	7.588518577	7.34174587
ENSMUSG00000032788	Pdxk	0.247542732	3.922599254	4.710257815	0.029983155	0.527753495	4.04043051	3.316228593	3.721219362	3.906205507	3.733736782	3.782500303	4.103724533	4.108236865	3.969230259	3.841113313	3.774363781	3.780344468	4.053090053	4.006944402	3.582350718	4.329665973	4.1077993	3.812448793	4.240461556	3.854780856
ENSMUSG00000044150	Bclaf3	0.224208086	7.566577886	4.706671948	0.030045763	0.527975553	7.815633614	7.741693195	6.957970561	7.068588817	7.854476131	7.768931552	6.764894492	7.853361471	6.695620854	7.042579379	7.61662236	7.991100088	8.170389673	7.11837584	7.951693149	7.488575913	8.00008256	7.007417216	7.257108095	7.829841425
ENSMUSG00000040710	St8sia4	0.489100057	2.830696515	4.700979781	0.030145428	0.528846946	2.887825327	2.608474813	1.872882522	2.718308	2.998692228	3.228482041	1.91031377	2.808936945	1.991029376	2.093397487	2.443972528	3.421553706	3.447566762	2.632674513	3.388025344	3.202176968	3.668439499	1.892350359	2.312512088	3.197746006
ENSMUSG00000042506	Usp22	-0.16784822	6.784621526	4.69482165	0.030253639	0.529865136	6.357431868	6.938575419	7.028820561	6.789991528	6.899519183	6.84044496	6.908012734	6.816928108	6.844120158	7.019564464	6.849507412	6.577148447	6.783053833	6.683757272	6.628911664	6.722368454	6.701568622	6.782235878	6.681885041	6.674617628
ENSMUSG00000042632	Pla2g6	0.164514709	6.134265035	4.689672408	0.030344432	0.530368124	6.032143578	5.8426682	6.215890265	6.026334655	6.019872902	5.914521874	6.451209507	6.05898086	6.134411382	6.381202726	6.107905711	5.999890565	5.925751015	6.254220205	5.73134055	6.361889639	6.002928731	6.346594806	6.402531202	6.196031736
ENSMUSG00000029250	Polr2b	-0.161565349	6.27804881	4.687501434	0.030382797	0.530368124	6.157545635	6.248652631	6.557563908	6.434524847	6.441522415	6.31675131	6.163874579	6.451725769	6.063459287	6.362817969	6.303270582	6.180128206	6.497614524	6.175796007	6.319207903	6.138203088	6.126943801	6.098246923	6.225006788	6.154849068
ENSMUSG00000047003	Zfp41	-0.277436571	2.875342925	4.683670629	0.030450616	0.5305521	2.561187014	3.195334429	3.187348818	3.178282833	2.92618411	2.843738974	3.038872998	2.727902666	3.0188199	2.521123646	3.163576144	2.204197348	2.406841482	2.923578585	3.098953937	2.716033443	2.858675794	2.794605162	2.635081957	2.977190012
ENSMUSG00000021998	Lcp1	-0.226558141	6.721302671	4.679271976	0.030528684	0.5305521	6.527762648	6.967638797	6.778940424	6.805705131	6.672086564	6.834355523	6.795606303	6.679575525	7.113637262	6.718356604	6.859321646	6.745544037	6.433896706	6.525645243	6.78113851	6.034332002	6.640269636	7.109154811	6.565539177	6.45397279
ENSMUSG00000026675	Hsd17b7	-0.572348997	6.274003398	4.678407752	0.030544047	0.5305521	5.005279039	7.093871232	6.025750973	6.85214118	6.891607079	6.459544577	6.121721156	5.951545156	6.349491171	4.749486275	6.725582566	6.297811552	4.970095524	6.143072048	6.985264812	3.902884202	6.516253333	6.771282188	5.43834722	6.32673406
ENSMUSG00000064016	Gm648	0.18537039	6.927105113	4.666072695	0.0307642	0.532138505	7.470965471	7.092378268	6.543652376	6.603747217	6.788576696	6.616172906	6.574675732	6.936146105	6.759861765	6.926561621	6.826736895	7.332701498	7.099346555	6.902162201	7.187486364	6.935087093	6.904202123	6.808368932	6.939549211	6.901566916
ENSMUSG00000023988	Bysl	-0.205610404	4.018942219	4.660737016	0.030859942	0.532138505	3.853521937	4.251746961	4.251909313	4.12042464	3.927790996	4.011712875	4.26113504	3.864654489	4.025067518	4.355298487	4.16165757	3.406387384	3.730880707	4.183503066	3.949023579	3.920750359	3.775982543	4.110658366	3.980971362	3.868136628
ENSMUSG00000038530	Rgs4	-0.417375368	2.449586296	4.658969425	0.030891728	0.532138505	2.082600166	3.022150076	1.591519456	2.899216719	2.693580304	2.808026431	2.774433824	2.236066619	2.38941302	1.108722801	2.90279794	2.963775739	1.689984801	1.953417089	2.830740663	0.746549477	2.916228116	1.958225392	1.776193577	3.197746006
ENSMUSG00000055932	Fto	-0.151172658	5.62337741	4.657890379	0.030911149	0.532138505	5.336030682	5.586835567	5.668892111	5.67558045	5.673693538	5.649092106	5.947336876	5.670432789	5.852385339	5.835809504	5.631367823	5.459236973	5.507980117	5.57437946	5.512045572	5.39422402	5.571350908	5.700399626	5.557518142	5.502286205
ENSMUSG00000055963	Triqk	0.435722275	2.388707599	4.657579153	0.030916752	0.532138505	3.224268156	2.298995905	1.749031622	2.022259798	2.485053162	2.743319904	1.605576557	2.465838096	1.817909369	1.580684294	2.431643239	2.764085591	2.616770597	2.442357828	2.960748198	2.304418665	2.613971307	1.674492451	2.28874282	2.666646104
ENSMUSG00000079173	Zan	0.573824794	2.545887485	4.656416326	0.030937699	0.532138505	1.857880582	2.198956022	2.602432865	1.702336532	2.561513434	1.767675047	2.640725641	2.453289086	1.874273614	2.894134252	2.394010278	2.075875831	3.022772424	3.198356221	2.034011061	3.74387536	2.319108688	1.626675256	3.071030973	2.398636659
ENSMUSG00000022160	Mettl3	-0.187609533	4.318673803	4.647176687	0.031104666	0.532591022	4.188404435	4.211969782	4.443890531	4.35125343	4.398867781	4.266483203	4.339731843	4.555465753	4.359145235	4.363923392	4.353595922	4.196482193	4.502291768	4.382168849	4.210965898	4.387020236	4.14839266	4.246047893	4.155396366	4.209814
ENSMUSG00000042770	Hebp1	0.304846849	5.057291257	4.645557595	0.031134021	0.532591022	6.107290838	4.901241854	5.111926561	4.834783027	4.796978163	4.855171016	4.947045426	4.946478691	5.0219573	4.975662115	5.00297956	4.946173416	4.954720742	5.063516547	4.966531276	5.256801184	4.89664154	4.735597099	5.221135524	4.969589296
ENSMUSG00000034413	Neurl1b	-0.393915511	3.427761599	4.644550148	0.031152301	0.532591022	2.433510029	4.171064717	3.104244213	4.106561052	3.952340382	3.261864107	3.673630183	3.290233316	3.562360805	2.633818903	3.694057944	3.014669163	2.473088326	3.456456547	3.800645015	2.415697178	3.564280849	3.670314856	3.023816848	3.461293577
ENSMUSG00000057541	Pus7	-0.211377832	3.863534975	4.643648318	0.031168674	0.532591022	3.424116204	4.061387271	4.194625375	4.084502626	3.747829804	3.863019255	4.044787263	4.021640656	3.908447947	3.96192998	3.759642994	3.54440948	3.975225571	3.711475687	3.862948638	3.920750359	3.662846029	3.67424033	3.907438004	3.638015409
ENSMUSG00000036323	Srp72	-0.179756624	7.150652562	4.641035709	0.031216158	0.532591022	6.931846266	7.340607995	6.940925945	7.204025651	7.354552594	7.25609027	7.088680404	7.285381491	7.069960872	6.937581572	7.303898802	7.374217189	7.162190367	6.914201317	7.400102686	6.522612	7.256804816	7.210284016	6.964455999	7.20765155
ENSMUSG00000047843	Bri3	0.301248699	4.289656124	4.617071283	0.031655243	0.536938613	4.79046049	3.860865359	4.353546547	4.324126365	3.700307601	4.038927156	4.432774165	3.639468074	4.859729815	4.348361245	4.142872915	3.972804543	3.721826722	4.741390884	3.995275303	4.562288785	4.00101874	4.646492191	4.611683137	4.031367864
ENSMUSG00000022673	Mcm4	-0.202655941	4.027711915	4.613684442	0.031717816	0.536938613	4.170716675	4.244595844	4.227126983	4.11053569	4.080367232	4.185297123	3.940007873	4.219871195	3.804953703	3.991173735	3.841141891	3.832338776	4.298152717	3.944782113	3.917344224	4.033833733	4.018643689	3.585311946	3.980971362	3.924624138
ENSMUSG00000032020	Ubash3b	-0.332518934	2.974125429	4.611179438	0.031764179	0.536938613	2.678477674	3.142451779	2.487884641	3.18206496	3.037453592	3.221711927	2.923213433	2.789101079	3.328195772	3.997838936	2.938091894	2.85626396	2.76516621	2.776163731	2.636887247	2.710908585	2.767799234	3.167522033	2.641352058	2.410856401
ENSMUSG00000024480	Ap3s1	0.222966229	4.7689177	4.610768493	0.031771792	0.536938613	5.583353815	4.752894635	4.214574329	4.434466466	4.922394049	4.984779335	3.927011638	4.846857559	4.015074714	4.106675504	4.846923295	5.206911156	5.176370938	4.347074023	5.136670021	4.694088764	5.217890252	4.164674621	4.420768573	5.028271214
ENSMUSG00000074170	Plekhf1	0.292715869	3.635660577	4.610102313	0.031784137	0.536938613	4.231697734	3.111339374	3.751327546	3.517563943	3.406619368	3.313719038	3.661126985	3.725475218	3.582800944	3.480911074	3.403420357	3.36775903	3.809906943	3.853582349	3.216418086	4.172640814	3.662846029	3.039468079	3.97104893	3.709007708
ENSMUSG00000040929	Rfx3	0.233939429	3.73587858	4.60991005	0.031787701	0.536938613	3.744158172	3.382881066	3.187348818	3.544256515	3.820752249	3.787093444	3.657984181	3.956440795	3.110836256	3.280477226	3.630751875	3.792061777	4.282843462	3.575393014	3.89583147	3.96231625	4.164315502	3.560076232	3.894372192	3.933121517
ENSMUSG00000031246	Sh3bgrl	0.289265234	5.553282751	4.606575974	0.031849566	0.536938613	6.029692646	5.487349256	3.761225576	5.130294325	5.731572549	6.32388123	4.269396179	5.268198328	4.796962785	3.780556592	5.710042993	6.694951634	5.521087415	4.64269295	6.372748014	4.761320441	6.140087563	5.199110405	4.587532781	6.368057472
ENSMUSG00000025856	Pdgfa	0.252164833	6.000169336	4.602399572	0.031927239	0.536938613	6.329805709	5.55539337	6.221278446	5.842002189	5.816487731	5.786182935	6.055789171	6.04650311	5.97601523	6.318247107	5.70236576	5.808373034	6.114857145	6.206642918	5.584432071	6.612266622	5.894942481	5.69943688	6.201860818	5.671804541
ENSMUSG00000032398	Snapc5	0.204441454	4.037025914	4.600848428	0.031956138	0.536938613	4.44537391	3.577569292	3.721219362	3.816590412	4.106123047	3.955694069	3.667392129	4.013115716	3.867381429	3.765011741	3.918281991	4.465198571	4.254870632	4.159905134	4.193438861	4.290695178	4.036055915	3.905553424	4.071979258	4.152749685
ENSMUSG00000071644	Eef1g	-0.165712847	7.278545608	4.596397169	0.032039219	0.536938613	7.409609354	7.501117287	7.421014495	7.384325676	7.26796754	7.268871804	7.39154414	7.193111541	7.421832952	7.341827865	7.383668853	7.14443725	6.941587876	7.207397456	7.245510955	7.04225716	7.192746736	7.391988076	7.168984685	7.111724932
ENSMUSG00000050244	Heatr1	-0.179094381	4.781937709	4.595622938	0.032053693	0.536938613	4.404339126	4.898966269	5.015979654	4.928946865	4.993117579	4.628250476	4.77350242	4.919362349	4.585342627	5.124188187	4.748467323	4.653605612	4.905590486	4.682985936	4.530056603	4.837364025	4.595664641	4.638477437	4.713389483	4.819549898
ENSMUSG00000024991	Eif3a	-0.224622834	8.136584075	4.594159022	0.032081078	0.536938613	7.716638014	8.123535122	8.267903117	8.142276708	8.339196421	8.130333856	8.435850079	8.210118352	8.138230477	8.271044038	8.064511116	8.019412255	8.07873108	8.05528198	8.13357739	7.895542193	8.013604669	8.353486662	8.086718254	8.08300323
ENSMUSG00000063430	Wscd2	-0.343014273	3.362902425	4.585887539	0.032236272	0.538682391	2.739741314	3.733840933	3.908776684	3.505540185	3.276564871	2.861269113	3.34667259	3.110099005	3.36799723	4.537120646	3.586949907	2.075875831	3.094674635	3.490910269	2.515187587	3.57646016	3.125903614	2.8442307	3.549017863	2.875047821
ENSMUSG00000049164	Zfp518a	0.16469001	5.893233258	4.57819592	0.03238129	0.539496069	6.165381749	5.848576104	5.193688846	5.599847333	6.053356246	6.11780695	5.202431807	6.018027225	5.081823892	5.386231138	5.916576503	6.33633297	6.416465806	5.532726723	6.282377777	5.855468947	6.32143811	5.580023495	5.779129861	6.150301027
ENSMUSG00000031357	Syap1	0.196382955	6.430637317	4.577886784	0.032387133	0.539496069	6.947511836	6.343743955	6.191848763	6.136179101	6.49680999	6.551502679	5.952476636	6.623273862	5.914852521	6.081497665	6.417086644	6.683201654	6.811604974	6.318510931	6.636227766	6.500506999	6.629556108	6.028661672	6.278283002	6.54132433
ENSMUSG00000022463	Srebf2	-0.236720561	6.374825494	4.572449531	0.032490077	0.540358582	5.906864516	6.870524225	6.452286889	6.546951491	6.627049717	6.21304576	6.71284018	6.216722167	6.568578246	6.656866229	6.353969158	6.096370555	5.579892983	6.230061222	6.112097076	5.755104061	6.042234955	6.931142883	6.352771554	6.445088093
ENSMUSG00000020522	Mfap3	-0.197127557	6.434915952	4.568712983	0.032561019	0.540686985	6.11424772	6.469449895	6.153374929	6.524783887	6.694694909	6.5979896	6.350653762	6.612732758	6.341516318	6.423073193	6.503559827	6.684773858	6.44974923	6.172261978	6.624831074	5.923506213	6.571033518	6.453245493	6.202921003	6.554464581
ENSMUSG00000040128	Pnrc1	0.209762619	5.174682246	4.560982767	0.032708299	0.541230386	5.906864516	4.941600292	4.834514987	5.069317191	5.060535528	5.307667584	4.96622968	5.045944882	5.040549053	5.027612663	5.219253748	5.296014149	5.16972783	4.923388028	5.386555539	5.230182595	5.34033043	4.957983767	5.056119604	5.334423229
ENSMUSG00000044279	Crb3	0.29904237	5.47526455	4.55868598	0.032752193	0.541230386	6.103799777	5.160675832	5.763642682	5.192553061	5.073649141	5.255590707	5.439610365	5.531093745	5.181240211	5.61948634	5.245904805	5.226473376	5.653161291	5.843147688	4.943125343	6.123814434	5.412101961	4.650482933	5.776995793	5.347196695
ENSMUSG00000055319	Sec23ip	-0.173756042	5.998121415	4.555156524	0.032819764	0.541230386	5.904191032	6.172510017	5.804899579	6.091129135	6.180886517	6.065832317	6.180397023	6.039174272	6.002177204	6.001950417	6.041506895	6.089265136	5.794805749	5.919613947	6.045274597	5.50347751	5.974988689	6.178515134	5.90172015	5.904574852
ENSMUSG00000042670	Immp1l	0.251794699	3.81377496	4.550891212	0.032901617	0.541230386	4.722279062	3.990486858	3.096446377	3.604683219	3.610611797	3.939280885	2.979686762	3.892808682	3.184016507	3.081495937	3.953203693	4.454178613	3.997904671	3.539267638	4.202228996	3.495324953	4.014257596	3.5936267	3.504998003	4.156383099
ENSMUSG00000032123	Dpagt1	-0.182893534	4.891948011	4.549254351	0.032933085	0.541230386	4.863843846	5.058354457	4.865815509	5.010974377	4.949069175	4.883328481	5.010025115	4.870646671	4.946412699	4.871847862	5.019550198	4.982420586	4.669367942	4.77750416	5.085327646	4.382192525	4.777471034	5.045444578	4.753014698	4.860219678
ENSMUSG00000024083	Pja2	-0.164373208	7.096929741	4.545836269	0.032998899	0.541230386	6.788441317	7.187276283	7.053699495	7.016319557	7.314476353	7.306550707	6.937796878	7.313425942	6.911322612	7.007780264	7.165105872	7.15525146	7.302782875	6.888586749	7.243383286	6.745421701	7.189346357	7.087608139	6.932216309	7.191805161
ENSMUSG00000029675	Eln	0.4123208	2.959460324	4.541561591	0.0330814	0.541230386	3.189557631	2.24268233	3.248439556	3.051701823	1.880955196	2.562240798	3.400318075	2.619757129	2.570898795	3.085673346	3.014481262	2.056575684	3.436540654	2.866407197	2.501009242	3.790775569	2.971572351	2.139522544	3.832696742	2.505057981
ENSMUSG00000039850	Endov	0.240417766	2.751056193	4.541532006	0.033081972	0.541230386	2.388310297	2.443400492	2.451668296	2.744121721	2.540077986	2.529721384	3.014506457	2.37561253	2.85481855	2.67875639	2.810590029	2.85626396	2.747430297	2.87802416	2.649796867	3.205824657	2.578760457	3.133710152	2.903769481	2.765119233
ENSMUSG00000020486	Sep-04	0.298752797	7.607674304	4.541038962	0.033091501	0.541230386	7.980480884	7.15235722	8.006495563	7.318197539	7.463532712	7.29772587	7.587008582	7.794573062	7.258849303	7.716361503	7.382468279	7.284263005	7.932618212	7.85014349	7.323618251	8.18941802	7.667609661	7.034391312	7.798059872	7.413339729
ENSMUSG00000015733	Capza2	0.170939031	7.307717717	4.537388842	0.033162141	0.541230386	7.857349498	7.435511305	6.704267002	7.115573602	7.404707379	7.498015685	6.62744747	7.331109603	6.840588032	6.686048675	7.286888271	7.825665406	7.575167331	7.015630984	7.688675308	7.156929647	7.562262617	6.995308498	7.090388176	7.565587138
ENSMUSG00000024446	Rpp21	0.197837874	4.169174473	4.533305642	0.033241349	0.541230386	4.637898304	3.999011211	4.257164876	4.104569619	3.923658509	3.805321156	4.037550218	3.965306246	4.315028564	3.813673284	4.16165757	4.205272399	4.270478004	4.422392753	4.097756793	4.532097043	4.005445204	4.235459674	4.211255849	4.051020022
ENSMUSG00000032294	Pkm	-0.226045895	8.169500755	4.531066704	0.033284864	0.541230386	7.790519311	8.257679437	8.310445209	8.554917295	8.126005571	8.350348898	8.208509037	8.039594933	8.553825472	8.126851493	8.396311214	7.973199034	7.846728496	8.185450319	8.139023958	7.600535703	7.995083251	8.459789478	7.906808106	8.151282335
ENSMUSG00000061048	Cdh3	-0.202715081	7.968905973	4.528746095	0.03333003	0.541230386	7.332163428	8.219208222	8.103176184	8.052156795	7.961650829	7.873323601	8.425029137	7.941360327	8.186749226	8.31162279	8.024792221	7.706122326	7.602863315	7.893893045	7.65225222	7.536074763	7.729789321	8.40931072	8.056832079	7.790633489
ENSMUSG00000005374	Tbl2	-0.209027235	5.910059191	4.528043656	0.033343715	0.541230386	5.521899681	5.971698613	5.707798162	6.097651613	6.039101291	6.003058674	6.184771237	5.952660097	5.961128581	6.057239985	6.011791548	5.889692769	5.581145118	6.031119894	5.82821646	5.336329393	5.661057798	6.237408231	5.919887153	5.874007288
ENSMUSG00000023952	Gtpbp2	0.210984327	5.747052302	4.527081698	0.033362464	0.541230386	5.375169619	5.15305751	5.510670061	5.572732913	5.674923341	5.446246275	6.097565897	5.425838626	5.8254778	5.964444544	5.779793238	5.848203415	5.473333145	5.903363062	5.767325298	5.880790036	5.659654296	6.286958406	5.953030695	5.840521274
ENSMUSG00000032745	Gpbp1	0.229940695	7.415386232	4.517791202	0.033544111	0.542529157	8.087163501	7.631220221	6.607112052	7.112108529	7.646421726	7.582682477	6.45257052	7.555370726	6.54663403	6.643822381	7.611507642	7.985689281	7.897366341	6.850028964	7.914734941	7.166554677	7.756951879	6.740723531	7.039665851	7.688623356
ENSMUSG00000058446	Znrf2	0.198061482	5.112364604	4.514673217	0.033605305	0.542529157	5.661421195	5.090617829	4.74881085	5.003512793	5.112289606	5.288358374	4.685181445	5.037562768	4.921217841	4.805013348	5.070139743	5.330571294	5.186278595	4.879273251	5.251220293	5.18746687	5.403742609	5.010162405	5.167838091	5.075093059
ENSMUSG00000060002	Chpt1	0.193491594	6.933874079	4.514469458	0.033609308	0.542529157	7.529818285	7.162827135	6.420629159	6.475937846	7.064373074	7.04316418	6.405560236	7.108107302	6.44236769	6.446000523	6.92566377	7.324152174	7.288289777	6.513593275	7.314526415	6.791058853	7.235766578	6.519658025	6.773934456	7.022962105
ENSMUSG00000025823	Pdia4	-0.345854274	8.498393109	4.512500978	0.033648007	0.542529157	7.983966603	8.594340259	8.372196696	8.624147408	8.582556179	8.737299086	9.010471194	8.555101798	8.738812979	8.29254942	8.430016389	8.952750189	8.13948796	8.485849134	8.718228315	7.214645057	8.172610668	8.842994216	8.058590107	8.490650135
ENSMUSG00000029066	Mrpl20	0.153351122	5.30907634	4.503189286	0.033831698	0.544659394	5.801619009	5.273888042	5.300210772	5.319883442	5.069914542	5.215261081	5.029611497	5.135070268	5.310443826	4.926436443	5.245904805	5.622358054	5.156349137	5.420031887	5.396163879	5.391824206	5.349064268	5.323048636	5.222181644	5.424566281
ENSMUSG00000037134	Prmt9	-0.173763338	4.968262003	4.494351404	0.034007012	0.545058033	4.925787494	5.254439387	5.064750583	5.07949174	5.130332307	4.935979898	4.918438865	5.003538653	4.890118124	4.966630118	4.899348074	5.032671764	4.935268948	4.746152894	5.007226699	4.569385117	4.968683778	5.048472202	4.860385672	5.008304548
ENSMUSG00000033688	1300017J02Rik	0.683124333	3.386496443	4.494078902	0.034012432	0.545058033	5.697382457	3.231955096	2.67229107	3.009754072	2.683839621	3.412151575	3.048505539	2.727902666	2.931199498	2.91306401	3.094868613	3.421553706	2.406841482	2.88379775	3.250717681	2.07635522	2.962494495	3.116502329	4.248698589	2.811944833
ENSMUSG00000039382	Wdr45	0.204514492	4.843774759	4.492748376	0.034038912	0.545058033	5.235398224	4.573326305	4.836856977	4.642301128	4.585691921	4.651106616	4.769139636	4.986220881	4.626945909	4.987989501	4.728447448	4.800057989	4.941132074	4.899363251	4.725642416	5.342970082	4.838286413	4.523506037	4.970312497	4.893256744
ENSMUSG00000039911	Spsb1	-0.394535623	6.127605083	4.49154392	0.034062901	0.545058033	5.14770438	6.423485143	5.267596899	6.506047085	6.443688504	6.333333305	6.576341399	6.175296803	6.506183991	6.179538489	6.287963459	6.398014758	4.736087313	6.067086718	6.233905979	4.240008351	6.078399279	6.739319002	5.701742937	6.176482282
ENSMUSG00000027166	Dnajc24	0.230404054	3.367868515	4.488326606	0.034127068	0.54525864	3.489783341	3.246346989	3.445465011	3.230351079	3.060220182	3.241927699	3.163780685	3.125999648	3.201745925	3.030400145	3.193093064	3.750627956	3.632855506	3.614113249	3.440973048	3.567982165	3.272672729	3.216798925	3.549017863	3.595822684
ENSMUSG00000040413	Timd2	0.784384182	3.190392961	4.482615293	0.034241286	0.546257127	5.616396757	2.918120032	2.886397525	2.670646435	2.518319242	2.878588799	3.038872998	2.630943853	2.14558339	3.030400145	2.468319441	2.322031663	3.156458456	2.776163731	2.147586923	3.495324953	2.415392666	1.76561976	4.031973182	2.625294449
ENSMUSG00000055013	Agap1	0.188819838	4.844848958	4.477425223	0.034345426	0.546599025	4.531048085	4.503149423	4.768573675	4.884375166	4.805986439	4.365010238	5.198110893	4.549582784	4.987876182	5.208011617	4.787692438	4.782544081	4.708852498	5.078697908	4.764737815	5.117539126	4.703119673	5.06799839	5.01445787	4.649499812
ENSMUSG00000020334	Slc22a4	0.229253719	4.876061588	4.476390398	0.03436623	0.546599025	5.054333128	4.29045679	4.905405075	4.694869005	4.867516927	4.799426964	4.8192359	5.052199661	4.656174405	5.09236327	4.640120382	4.707190648	5.364101325	5.033964693	4.650559103	5.260313508	4.938909288	4.624343577	5.013249676	4.615587062
ENSMUSG00000042744	Hectd4	0.235400398	6.350265979	4.47129567	0.034468844	0.547406711	5.198777582	6.053770414	6.43693086	6.137640576	6.424075618	5.888041849	6.599051414	6.223204263	6.305073689	6.777655729	6.033370501	5.988478299	6.431816084	6.616000307	5.877066708	7.135573607	6.270857213	6.49045626	6.772149866	6.237787269
ENSMUSG00000035397	Klf16	-0.175892272	4.449088544	4.46465168	0.034603144	0.548714422	4.10704382	4.691109331	4.670879181	4.517637427	4.52969526	4.352668835	4.666536641	4.245570984	4.649730166	4.738915646	4.49064953	4.138002034	4.213483157	4.536743765	4.18459484	4.440634187	4.19176448	4.610069878	4.47091747	4.206312849
ENSMUSG00000021374	Nup153	-0.182057737	6.458665866	4.457363555	0.034751094	0.549160736	6.014898963	6.530994561	6.520528441	6.467439908	6.874046187	6.537940853	6.387172981	6.722694441	5.96891469	6.506455429	6.364547256	6.343318185	6.798746111	6.249756035	6.507394765	6.468220597	6.591787543	6.221400513	6.268695584	6.49185315
ENSMUSG00000031816	Mthfsd	0.164431987	5.010712738	4.455935316	0.034780165	0.549160736	5.022638335	4.790208511	5.238663567	4.927821035	4.808229747	4.739073581	5.156403582	4.935242089	5.058904263	5.07460817	4.925962139	4.982420586	4.91356463	5.254988132	4.870539083	5.322115613	4.862888529	4.917158744	5.191531883	5.020317677
ENSMUSG00000027296	Itpka	0.312321404	4.703554422	4.455585618	0.034787286	0.549160736	5.226864856	3.803624862	5.014945853	4.592015795	4.365743205	4.324508513	4.927602627	4.898685296	4.592080301	4.598339628	4.4175111	4.351017265	4.852655682	5.068594772	4.102459894	5.386209069	4.705842124	3.954794541	5.068968651	4.639149769
ENSMUSG00000058013	Sep-11	-0.164064593	6.371215612	4.447982997	0.034942494	0.549371397	6.024778254	6.622105463	6.39463413	6.503782228	6.550056778	6.458105191	6.478634173	6.358903675	6.450269079	6.423485822	6.431089617	6.350269741	6.199637926	6.269736907	6.522388482	5.939478127	6.346951009	6.537546119	6.112726324	6.242068105
ENSMUSG00000074577	Ripor3	0.247148382	3.936526489	4.443747848	0.035029269	0.549371397	3.331634961	3.288680798	4.117740976	3.814155281	3.45323512	3.914305591	3.965654308	3.61150426	4.487554058	4.039351498	3.673263055	3.657619263	3.779686756	4.202107382	3.433527026	4.608492147	3.723212864	4.403310462	4.126634061	4.043191253
ENSMUSG00000024085	Man2a1	-0.210899791	7.59567729	4.441842616	0.035068379	0.549371397	6.90133664	7.982628577	7.219254545	7.759315497	7.858270124	7.877906073	7.543392367	7.630096505	7.603281012	7.534640567	7.722892785	7.692510983	7.378552903	7.212854733	7.795276206	6.82880586	7.625095453	8.024811378	7.42233033	7.651128537
ENSMUSG00000037572	Wdhd1	-0.242953362	2.944382401	4.440302564	0.035100026	0.549371397	2.614496673	3.187897413	3.293470567	2.935518454	2.867156433	3.056527632	2.989721294	3.044683763	2.713666311	3.102263063	2.997851963	2.740090425	3.297203243	2.812941233	2.819358775	2.947162271	2.725496239	2.713000397	2.789852545	2.952324396
ENSMUSG00000032115	Hyou1	-0.307506277	8.64746492	4.43994111	0.035107458	0.549371397	7.732925863	8.90005721	8.537089282	8.804643491	8.726351366	8.731948938	9.275499386	8.545342581	8.941603472	8.657781034	8.633455119	8.721474333	8.205523029	8.622150997	8.593276274	7.686265482	8.350592436	9.277058551	8.412443751	8.588030673
ENSMUSG00000027349	Fam98b	-0.190717916	3.992597921	4.439684079	0.035112744	0.549371397	4.214535998	4.136712198	4.048701726	3.83832358	4.258268059	4.073179159	3.810129724	4.216162137	3.911144594	3.877709815	3.953203693	3.931022458	4.056695095	3.897050897	3.954236495	3.812470294	4.156376049	3.840667188	3.753870805	3.995304956
ENSMUSG00000040848	Sft2d2	0.235417345	4.78366625	4.430117539	0.035310076	0.55164159	5.48659237	4.20092838	4.440814504	4.846746228	4.718047964	4.86823509	4.628508205	4.593131211	4.895575154	4.360479615	4.802131195	5.081231373	4.442923036	4.848603759	4.758791665	4.868765882	4.858001554	4.59358226	4.992554029	4.871316305
ENSMUSG00000034932	Mrpl54	0.169192805	5.065447153	4.406047902	0.035811717	0.557635518	5.55124613	4.887534192	5.184523175	4.994937745	4.567266811	4.810749417	4.936708551	4.882395726	5.315541709	4.99799778	5.050116295	5.037601939	5.01896126	5.436820477	4.927307728	5.195744978	4.88227255	5.06799839	5.243976735	4.969589296
ENSMUSG00000002395	Use1	0.163347263	5.665999816	4.400824509	0.03592156	0.557635518	5.969585354	5.518811507	5.561826507	5.680936291	5.213928532	5.604248413	5.621630192	5.388425849	6.043934218	5.399715496	5.631367823	5.84960579	5.474681221	5.970012782	5.63562294	5.712789728	5.541181322	5.781790882	5.721852155	5.710627272
ENSMUSG00000051495	Irf2bp2	0.204987411	4.798166728	4.400059755	0.035937671	0.557635518	5.2565134	4.469807566	4.86466826	4.651878532	4.537829086	4.428125329	4.957308765	4.815333412	4.561509839	5.027612663	4.743488339	4.802956414	4.727066047	4.882160436	4.543953692	5.141544436	4.785214639	4.757964292	4.936293758	4.744290007
ENSMUSG00000039640	Mrpl12	0.230348517	5.677312401	4.399392557	0.035951734	0.557635518	6.293490862	5.639581221	6.104157922	5.59489071	5.069914542	5.353291546	5.700882556	5.557716159	5.59585989	5.585227808	5.452234948	5.637050382	5.604731498	5.86374348	5.319464685	6.089672094	5.551812592	5.337972924	5.939737323	5.659054885
ENSMUSG00000024640	Psat1	0.661210279	3.314873192	4.397420173	0.03599334	0.557635518	5.688087333	2.806001557	2.778447189	3.030880401	2.683839621	3.166375939	2.886089647	2.597120041	3.120189379	2.922436554	3.14103526	2.775935155	3.000483903	3.122251747	2.830740663	2.761355924	2.818991166	2.78737437	3.82720694	2.901269295
ENSMUSG00000019944	Rhobtb1	0.2665663	4.052453303	4.393069612	0.036085289	0.557635518	4.499513468	3.531304499	4.205540804	3.966657692	4.098811042	3.745219044	4.07808826	4.147714868	3.709037529	4.167060197	3.74477045	3.909668705	4.226344686	4.185841768	3.64171454	4.576446715	3.983175807	3.662431718	4.378229476	4.0033972
ENSMUSG00000036580	Spg20	-0.154143352	5.884988024	4.389234636	0.036166545	0.557635518	5.862105695	5.973862403	5.988317127	5.725675607	5.955549457	5.957942519	6.021963328	5.908525968	5.970854669	6.083587879	5.855585302	5.741962771	5.779615785	5.855687305	5.799540952	5.659253955	5.750794288	5.957966506	5.944815918	5.818904279
ENSMUSG00000026511	Srp9	0.155829084	5.839949685	4.388907178	0.036173492	0.557635518	6.350574765	6.061929963	5.446173803	5.817895954	5.64260274	5.847937247	5.52919536	5.694624641	5.728670655	5.396356204	5.755267743	6.265606078	5.815168175	5.8071418	6.056224858	5.619467079	5.945345379	5.899643679	5.688936251	6.033651378
ENSMUSG00000040506	Ambra1	-0.160104726	5.336957459	4.385912631	0.036237087	0.557635518	4.819128283	5.273888042	5.439254483	5.450273125	5.399446967	5.265499389	5.744500292	5.289533375	5.492517811	5.628820223	5.302859712	5.114276054	5.084000167	5.498328257	5.027151877	5.391023381	5.253680447	5.406828303	5.32897796	5.215810351
ENSMUSG00000031667	Aktip	0.23094109	5.497714964	4.383516783	0.036288052	0.557635518	6.082674122	5.268609812	5.509202435	5.307817468	5.605677454	5.497593258	5.291318525	5.649958339	5.267947456	5.3794414	5.388278985	5.440746593	5.75208656	5.422017186	5.558994659	5.675129645	5.603824628	5.154844908	5.470396725	5.331212113
ENSMUSG00000022890	Atp5j	0.1525619	6.781166875	4.380779827	0.036346365	0.557635518	7.342568372	6.856520136	6.659983362	6.682622307	6.68983655	6.698326782	6.510783006	6.643437491	6.727716474	6.55735203	6.605179336	7.037752818	6.859346151	6.785569791	6.93275623	6.845562739	6.766249628	6.655423955	6.696637072	6.833410166
ENSMUSG00000041809	Efhc1	-0.304861486	2.852582641	4.38070416	0.036347978	0.557635518	2.519870884	3.063375369	3.016058279	2.912937136	3.090027325	2.852530669	3.241422276	2.913411797	3.028786886	2.927100091	2.6281304	3.120689992	2.462256284	2.848804454	2.971071328	2.09220834	2.648343225	3.161941463	2.440273255	2.560955941
ENSMUSG00000032560	Dnajc13	-0.167736099	6.279392303	4.37919571	0.03638016	0.557635518	5.659837143	6.28831409	6.198693708	6.507555017	6.43427854	6.354376738	6.375261812	6.319689845	6.333999644	6.460951465	6.375048357	6.161052847	6.163314553	6.175207603	6.392084085	6.060253855	6.256073717	6.483202375	6.214531904	6.146652243
ENSMUSG00000012429	Mplkip	0.180221112	4.182668879	4.374092281	0.03648926	0.558497216	4.781747879	4.233802264	3.785677569	3.873833443	4.159812807	4.416314367	3.603481604	4.008834281	3.622832423	3.432532555	4.183880991	4.604613132	4.351958699	3.993656854	4.5089567	4.257688451	4.544873442	4.113552314	3.978497145	4.45078802
ENSMUSG00000052949	Rnf157	-0.211240789	4.722916013	4.370902014	0.036557635	0.558733989	4.210213475	5.010674085	5.046654143	4.967807417	4.850202929	4.685956138	4.910537615	4.344022937	4.933207111	4.815112258	5.070139743	4.114863002	4.184118513	4.597733619	4.526561313	4.623570195	4.373969375	4.819517307	5.112495912	4.588946853
ENSMUSG00000056536	Pign	0.160293955	5.277924743	4.364686751	0.036691228	0.559016265	5.118016487	5.272130777	5.073714387	5.107604558	5.43326935	5.409482029	4.812184916	5.40318139	4.808579966	5.012332701	5.113236868	5.595863102	5.759847842	5.157072706	5.60446393	5.300102356	5.475694022	5.031741085	5.215893516	5.441044759
ENSMUSG00000049119	Fam110b	-0.349507165	4.867055539	4.364235926	0.036700939	0.559016265	4.214535998	5.261541998	4.798921119	4.875059542	4.882498079	5.045463452	5.149706584	4.757814588	5.337760826	4.980156998	4.910496993	4.91971342	4.369457143	4.812735487	4.839887006	3.415667119	4.653216053	5.408007437	4.784516105	4.84679007
ENSMUSG00000021701	Plk2	-0.211000254	5.955026185	4.362660085	0.036734901	0.559016265	5.775526176	5.993191852	5.707158251	6.190230572	5.972651415	6.189818967	5.952476636	5.891185196	6.217370418	5.612988862	6.173235127	6.108135702	5.602266802	5.867390559	6.326261408	5.587667196	6.108544765	5.949893303	5.468634753	6.032663273
ENSMUSG00000045216	Hs6st1	0.20822339	6.406824333	4.35148272	0.03697674	0.559711268	6.530365597	5.984632943	6.470123816	6.278992164	6.384783116	6.224943657	6.732394557	6.341984992	6.353957729	6.685016546	6.275944611	6.14400961	6.453856183	6.553079133	6.209045367	6.738512845	6.423372681	6.192268149	6.619733685	6.248891132
ENSMUSG00000042426	Dhx29	-0.186872274	4.555765006	4.3512069	0.036982729	0.559711268	4.050137086	4.598786848	4.960141051	4.739184871	4.71087168	4.605026397	4.567843754	4.643711371	4.432306622	4.642961581	4.514227628	4.29858675	4.683427391	4.562170246	4.663347499	4.465191042	4.390985489	4.417431077	4.406114201	4.511625835
ENSMUSG00000029406	Pitpnm2	0.185881644	6.104142643	4.349216968	0.037025966	0.559711268	5.382871585	5.92995769	6.377442448	5.932907915	6.04386861	5.763054876	6.487513561	6.067239806	6.069507074	6.413134548	5.924297282	5.708348078	6.041251861	6.245278009	5.646935031	6.696025985	5.999604356	6.119996272	6.507942965	6.027712574
ENSMUSG00000022051	Bnip3l	0.167195566	7.583821368	4.347803613	0.037056708	0.559711268	8.061298269	7.598638969	6.838880879	7.323129871	7.58265624	7.85621344	7.046040857	7.65633768	7.282732938	7.062056241	7.683790484	8.114637391	7.728530622	7.248252225	8.042290656	7.163744236	7.937179517	7.405038803	7.285909437	7.856610617
ENSMUSG00000001416	Cct3	-0.152345328	7.140456103	4.347721308	0.037058499	0.559711268	7.247689234	7.209482785	7.375424947	7.28977854	7.099600823	7.20723205	7.175584522	7.129462811	7.164813281	7.215758218	7.157639249	7.034673755	7.18871819	7.11193369	7.090803658	6.985561512	7.06126768	6.993738654	6.954733645	7.037319549
ENSMUSG00000014075	Tctex1d2	0.235690928	2.837064894	4.343622849	0.037147799	0.559711268	3.599618758	3.095527892	2.517385575	2.541170367	2.741320986	2.724286458	2.22260097	2.706912384	2.570898795	2.250489444	2.701853063	3.083032255	3.059171423	2.872227371	3.172364046	2.93841889	2.798731844	2.689919423	2.845221649	3.080247605
ENSMUSG00000004933	Matk	0.287638788	2.931615638	4.338631737	0.037256853	0.559711268	3.323653777	2.563206115	3.123556377	2.857254745	2.496227302	2.518716622	3.091073367	2.696301598	2.707474369	3.126795344	2.810590029	2.46063456	2.683579114	3.052199063	2.796322018	3.66392142	2.169356287	2.925522616	3.601414821	2.83025765
ENSMUSG00000034903	Cobll1	-0.157851474	6.09127437	4.338270221	0.037264765	0.559711268	5.828658882	6.268178927	6.187726154	6.047739624	6.308391825	6.108662036	6.198355795	6.151218671	6.003441343	6.355916877	6.060648887	5.897849359	6.023860832	5.865203418	5.90829056	6.126703668	6.05403467	6.149199871	6.185327538	5.947149026
ENSMUSG00000038774	Ascc3	-0.176960165	6.04205868	4.336641789	0.037300426	0.559711268	5.459533012	5.941059764	5.766102494	6.119018264	6.312348513	6.200188179	6.029278786	6.17815936	5.873279229	6.027147559	6.109841547	6.310087692	6.271979044	5.715418115	6.314148488	5.639834785	6.239259173	6.042394306	5.827361844	6.098358655
ENSMUSG00000045427	Hnrnph2	-0.190533171	4.517554526	4.336179724	0.037310551	0.559711268	4.43799933	4.523972667	4.24310727	4.40564206	4.708471631	4.719983658	4.285777884	4.74757296	4.353208177	4.14120321	4.710699226	4.865291475	4.683427391	4.089203938	4.865014199	4.19667059	4.803123034	4.405673517	4.119914375	4.657213906
ENSMUSG00000027566	Psma7	0.153101684	6.801998889	4.331323813	0.037417134	0.560228356	7.157959496	6.794214012	6.79799706	6.822764401	6.509962551	6.712883666	6.64143862	6.635128072	6.916700171	6.706876722	6.794001267	6.929192392	6.686301419	6.989763528	6.850575761	6.862704989	6.704974539	6.841474689	6.7958819	6.75649679
ENSMUSG00000041354	Rgl2	0.19812168	6.158010227	4.327880544	0.037492904	0.560228356	6.236182363	6.092123732	6.528156912	5.961796659	5.995471324	5.713244494	6.2498852	6.020155933	6.064065208	6.354186433	6.046568937	5.762953214	6.085158223	6.200294741	5.809642341	6.728721137	5.92912767	6.093124546	6.673113885	6.085075504
ENSMUSG00000017009	Sdc4	0.29871557	7.080256497	4.325952333	0.037535405	0.560228356	7.756462215	6.429804141	7.126339989	6.901723701	6.946610892	7.038837676	7.009827397	7.202514939	6.969724655	7.203797203	6.902956901	6.907138042	7.267440597	7.149563071	6.783336898	7.62424045	7.053807538	6.473661157	7.228240817	6.976445022
ENSMUSG00000025270	Alas2	-0.3193472	5.871338209	4.324878648	0.037559092	0.560228356	6.386455806	5.82239841	6.496287225	5.799548206	5.861468951	6.127799853	6.227269053	6.233331933	5.575605235	5.793019889	5.650112831	5.423900176	6.086040504	5.754544367	5.032090469	5.5967254	6.073137516	4.763502324	5.992191308	5.606898732
ENSMUSG00000022338	Eny2	0.162761215	5.83847176	4.316981399	0.037733803	0.560228356	6.28632224	5.869646455	5.509202435	5.582781821	5.744515711	5.888041849	5.462308318	5.662277844	5.610866423	5.338893154	5.747828051	6.256119841	5.978018179	5.886208159	6.203583727	6.003751114	5.869672038	5.878533016	5.615994308	5.949245109
ENSMUSG00000047123	Ticam1	-0.173141477	4.672863278	4.314068316	0.037798464	0.560228356	4.561908132	4.882935875	5.008727444	4.806885264	4.725188727	4.552038422	4.830446283	4.62425147	4.841467536	4.828883833	4.58551951	4.450486508	4.334245408	4.800578453	4.303733855	4.549426756	4.453875975	4.933627642	4.660348351	4.414835873
ENSMUSG00000039542	Ncam1	-0.460502234	5.386963732	4.309646587	0.037896834	0.560228356	4.269581113	6.041443904	4.756253671	5.77220892	5.726837005	5.514310685	5.851545274	5.140951102	5.742363648	4.591011501	5.783436365	5.271112702	3.928768964	5.22118342	5.856333093	3.598827559	5.532006032	6.067982397	4.976525174	5.323152914
ENSMUSG00000040389	Wdr47	-0.178586074	4.906630401	4.307625901	0.037941877	0.560228356	4.408118166	5.139627872	4.881781938	4.936803167	5.142829266	5.092608506	4.64764772	4.950948941	4.763032668	4.97678715	5.015425347	4.930355724	5.02449457	4.728614806	5.150361088	4.589071137	4.825826219	5.037847601	4.652609312	4.983973966
ENSMUSG00000058325	Dock1	-0.157415825	5.223946307	4.307087742	0.037953883	0.560228356	4.660253119	5.354154377	5.561118445	5.350454641	5.396468071	5.223756562	5.425818179	5.173830471	5.292975032	5.354557213	5.197572652	4.868061885	5.060850688	5.301022252	5.034553439	5.349580344	5.113089841	5.264364406	5.248091107	4.936161294
ENSMUSG00000020456	Ogdh	-0.187793275	7.289957642	4.306274505	0.037972033	0.560228356	6.789166012	7.454230197	7.341396224	7.371547347	7.371338906	7.27297084	7.678056807	7.189805818	7.383994287	7.678832988	7.302206746	7.119078147	6.986222918	7.216004799	7.144237447	6.998500545	7.104204693	7.563434436	7.289407128	7.208089252
ENSMUSG00000026172	Bcs1l	-0.227789918	2.802834753	4.302990836	0.03804541	0.560228356	2.909316388	2.918120032	3.040648496	2.866685672	2.683839621	2.685449264	2.825750826	2.866858868	2.957527174	3.039042772	2.829509111	2.740090425	2.655324855	3.010586776	2.597450458	2.833866105	2.625519842	2.642619251	2.489760139	2.614768648
ENSMUSG00000026355	Mcm6	-0.193747746	5.029192715	4.302260844	0.038061743	0.560228356	5.266956218	5.056313837	5.465221818	5.06215207	4.967251825	5.004635127	4.978878909	5.142906065	5.014452991	5.275393318	5.013358491	4.704093084	5.194483315	5.137874543	4.682320024	5.060258662	5.002292348	4.560030746	4.835992157	4.842285609
ENSMUSG00000044393	Dsg2	-0.285133211	7.968326136	4.29844662	0.038147201	0.560228356	7.007904076	8.266532406	7.636308841	8.043866874	8.324970294	8.022472879	8.206224813	8.047965282	8.067621717	7.987850468	8.152362676	8.038597923	7.583938134	7.821100126	8.238783662	6.944669486	7.933409602	8.461636079	7.749546912	7.929556014
ENSMUSG00000071415	Rpl23	0.170808257	8.079215333	4.298395486	0.038148348	0.560228356	8.465022492	8.114737413	7.878492278	7.994311874	7.985883214	7.946492414	7.869718674	7.874399444	8.170663157	7.724588844	8.020682352	8.399271028	8.064700846	8.142148625	8.340822482	7.986885886	8.064870632	8.275526833	7.870739228	8.145123847
ENSMUSG00000085148	Mir22hg	0.161886789	5.454265639	4.295964758	0.038202916	0.560228356	5.609848435	5.469057891	5.083609281	5.093616624	5.619795077	5.496191355	5.201352791	5.437035191	5.366536384	5.237409781	5.416706946	5.779234094	5.56097937	5.487941494	5.622585286	5.456789382	5.550298627	5.539710911	5.309423537	5.552786084
ENSMUSG00000028149	Rap1gds1	-0.159944255	5.059313141	4.290938853	0.038316002	0.560228356	5.027560009	5.15305751	4.84502413	5.26566509	5.323064609	5.278605982	5.010025115	5.07285522	5.057687821	4.87063791	5.179252802	5.020272107	4.883431571	4.927586474	5.263870892	4.858374356	5.225499168	4.89378181	4.791580593	5.071248757
ENSMUSG00000032492	Pth1r	0.229742388	5.608770603	4.287916937	0.038384166	0.560228356	5.859347887	5.391863804	5.2925528	5.613215808	5.045401116	5.265499389	6.069455394	5.468554726	5.76787887	5.684967216	5.720216164	5.385744113	5.476028038	5.786486478	5.478066856	6.116081401	5.590628151	5.383040962	5.906934107	5.332818564
ENSMUSG00000039968	Rsbn1l	0.180235088	4.438215124	4.286736553	0.038410826	0.560228356	4.615191637	4.491114078	3.986776224	4.074363479	4.54591731	4.722383758	4.080437746	4.420152081	4.18958948	4.137183756	4.28671734	4.536589234	4.591978614	4.220474836	4.761767803	4.47580461	4.746074166	4.246047893	4.515973319	4.763476234
ENSMUSG00000071302	2610044O15Rik8	0.204437824	3.872185598	4.286080901	0.038425643	0.560228356	4.334566929	3.968952979	3.135020793	3.705354882	3.807357104	4.046609298	3.262267989	4.034334351	3.175069419	3.146924988	3.873406502	4.36677375	4.184118513	3.624495416	4.295542618	3.970916422	4.2820976	3.503835737	3.588492905	4.188678502
ENSMUSG00000051355	Commd1	0.297047111	3.519295575	4.284675768	0.038457417	0.560228356	4.467274132	3.126979444	3.27631688	3.478114646	3.25699029	3.388165866	3.334912933	3.290233316	3.582800944	3.26582512	3.547500968	3.683013714	3.632855506	3.593122049	3.56200726	3.639854085	3.540076545	3.355270316	3.416372443	3.431615184
ENSMUSG00000021268	Meg3	0.33750467	5.613053542	4.282076665	0.038516263	0.560228356	6.096792207	5.57262855	6.065736656	5.153596194	5.537003132	5.004635127	5.656692357	5.671787477	5.292975032	5.714941325	5.072126887	5.030200343	5.725154928	5.716227309	4.932599559	6.738198018	5.438530975	5.242058061	5.875363907	5.272155225
ENSMUSG00000009927	Rps25	0.150703653	7.525096231	4.281862592	0.038521114	0.560228356	8.135264914	7.567097499	7.396217956	7.468224025	7.364495369	7.492049918	7.318782258	7.212322984	7.490606213	7.133153906	7.462670779	7.805574092	7.496722926	7.581249978	7.850836343	7.275790896	7.520734303	7.631389936	7.355255054	7.581890626
ENSMUSG00000061315	Naca	0.16975887	7.220869936	4.273044105	0.038721503	0.560228356	7.740439403	7.271485977	7.241743098	7.172290703	7.155733225	7.128886726	6.984647462	7.111106185	7.142324073	6.978593802	7.098911536	7.356570832	7.376030197	7.244330621	7.344612334	7.160458453	7.243282038	7.185744441	7.090101705	7.205022543
ENSMUSG00000028345	Tex10	-0.160786315	5.265292648	4.272202474	0.038740685	0.560228356	5.392441578	5.317138114	5.246612197	5.356324543	5.473402105	5.371756365	4.866289865	5.516088444	4.917199174	5.05769549	5.482433295	5.383809561	5.586142818	4.886480409	5.448819105	5.010028666	5.578795747	4.900499676	4.822259837	5.283829423
ENSMUSG00000033170	Card10	0.186116423	5.338507571	4.272030817	0.038744599	0.560228356	4.975025484	4.840877869	5.550455595	5.232310681	5.032027003	5.109210516	5.76070599	5.363492873	5.100846169	5.782764586	5.147565016	4.925044385	5.274061971	5.432887761	4.859468077	6.052678009	5.22928863	5.367366174	5.631038258	5.324768359
ENSMUSG00000024687	Osbp	-0.189886697	7.144889286	4.271708542	0.038751948	0.560228356	6.709482557	7.18260659	7.114564833	7.237351293	7.368681387	7.177802387	7.406368783	7.149048544	7.355815734	7.291855418	7.038199724	7.095040017	6.961916803	7.145663795	7.107276624	6.852560451	6.993809876	7.424396169	7.031036005	7.030901117
ENSMUSG00000020361	Hspa4	-0.163417089	7.589607847	4.270597761	0.038777287	0.560228356	7.667035507	7.884828171	7.74333178	7.667196782	7.798311633	7.678810478	7.438319124	7.754219431	7.373277833	7.493768597	7.647602078	7.590524196	7.781233229	7.358871572	7.671765864	7.258771635	7.506751674	7.372187921	7.328304162	7.570361383
ENSMUSG00000027569	Mrgbp	0.173301872	4.488632844	4.267837402	0.038840332	0.560372609	4.694696893	4.125077148	4.539012587	4.359627088	4.245080953	4.482943594	4.316001054	4.35755468	4.566650113	4.461984222	4.514227628	4.571002067	4.451164073	4.687944345	4.56795606	4.623570195	4.56899807	4.538657775	4.561318862	4.402649933
ENSMUSG00000020682	Mmp28	-0.215762266	5.573800321	4.264866697	0.038908302	0.560587417	4.722279062	5.810340601	5.687827742	5.895388182	5.584892928	5.362553496	5.982936498	5.204105894	5.87742194	5.831462831	5.697224814	5.21563824	4.786892589	5.61486329	5.396163879	5.545106934	5.440166822	6.00936908	5.643586297	5.351957737
ENSMUSG00000030761	Myo7a	0.238108289	4.318228613	4.261527272	0.038984857	0.560925167	4.214535998	4.073545267	4.55047369	4.165060584	4.248389047	4.139336048	4.554384852	4.19370528	4.492964198	4.500041522	3.841141891	3.860434818	4.40099658	4.449896742	3.777305046	5.068295928	4.180064522	4.113552314	4.629139948	4.195758128
ENSMUSG00000033278	Ptprm	-0.25777539	4.597934679	4.25193827	0.03920556	0.56333322	3.886403738	4.727471538	4.392277842	4.774685084	4.922394049	4.568140156	5.021075155	4.513772106	4.798420058	4.532537538	4.83994266	4.261139237	4.210249779	4.576500965	4.688589157	4.25064239	4.716680844	4.903846914	4.34979515	4.494503803
ENSMUSG00000028211	Trp53inp1	0.18886075	6.188941484	4.244812079	0.039370427	0.564933527	6.580625073	5.944373795	5.229780088	5.705451654	6.159959972	6.609705145	5.418408076	6.414177714	5.630635366	5.622364741	6.340842577	6.911844493	6.586960569	5.659300047	6.632980744	5.977317798	6.625967179	5.885322096	5.953660667	6.453234485
ENSMUSG00000069744	Psmb3	0.158418422	5.724278877	4.241412135	0.039449342	0.565017	6.100300247	5.757312	5.917612402	5.727617802	5.346406908	5.58327479	5.583211574	5.465433581	5.852385339	5.615880243	5.579225521	5.817001175	5.584895015	5.935683816	5.681920645	5.854888271	5.581762958	5.72236729	5.770574581	5.798121851
ENSMUSG00000059674	Cdh24	0.178928874	5.300566097	4.23987815	0.039485001	0.565017	4.764163201	5.154965865	5.600933418	5.162238269	5.101354673	4.778819889	5.538624508	5.085108078	5.206706789	5.575606631	5.18293543	4.713365896	5.365555378	5.530888167	4.865014199	5.939478127	5.084086854	5.602857642	5.773431982	5.140761309
ENSMUSG00000023959	Clic5	0.262059374	6.943048446	4.237654804	0.039536745	0.565017	7.055666365	5.967361271	6.338718539	7.000877987	6.853013001	7.369540031	6.577173511	6.889168513	7.193063954	6.650535303	7.054372957	7.182772299	6.962877738	6.94800613	7.024203699	7.057478253	7.234824387	7.162877156	6.735253906	6.96146558
ENSMUSG00000058254	Tspan7	0.497407108	3.701292383	4.23403757	0.039621081	0.565457079	5.3160557	3.217418185	3.640400588	3.335973927	3.358446949	3.637431293	3.519393922	3.781764569	3.008783577	3.502944269	3.271282265	3.166420622	3.739878226	3.589593629	3.275917614	4.312851342	3.90951186	2.689919423	3.912631376	3.541285014
ENSMUSG00000026771	Spopl	0.172798121	4.534551888	4.229122021	0.03973599	0.565788773	4.816287002	4.677897476	4.028353808	4.11053569	4.590913305	4.776511939	4.075734942	4.519802622	3.889428946	4.14120321	4.487674988	4.892759048	4.879365854	4.274214487	4.953574888	4.559440449	4.867759005	4.422107401	4.285194097	4.80341899
ENSMUSG00000030287	Itpr2	0.201161687	4.147013138	4.227486517	0.039774301	0.565788773	3.670554875	3.933815922	4.123507724	3.966657692	4.261546087	3.854291437	4.285777884	4.046917333	4.11669862	4.219326485	3.927091983	4.128790908	4.48366539	4.315382748	3.794845326	4.611245357	4.260039028	4.119322855	4.428040314	3.970752264
ENSMUSG00000026748	Plxdc2	-0.290131896	3.252270654	4.223893249	0.039858606	0.565788773	3.198313868	3.202733305	2.939668161	3.421648128	2.9908134	3.922678821	3.029175711	3.297272049	3.684027883	2.927100091	3.40971995	3.797884937	3.015381111	3.165553362	3.216418086	2.669240841	3.358222429	2.892205842	2.755581498	3.478811912
ENSMUSG00000046697	Enpp7	-0.399076108	5.004955647	4.22341365	0.039869872	0.565788773	4.342488133	5.55539337	4.81207439	4.903973372	4.890989404	5.058820104	5.63367918	5.001385266	5.366536384	5.058758361	5.033895003	5.34655143	4.193973287	4.873481489	4.859468077	2.690225138	4.838286413	5.431389958	4.982711211	5.239983507
ENSMUSG00000015882	Lcorl	0.227334217	3.031885293	4.221613526	0.03991219	0.565788773	3.323653777	3.079541199	2.198411618	2.794403531	3.196620709	3.498705317	2.272772992	2.847808782	2.412435739	2.272644665	3.047175642	3.768531213	3.522476441	2.590930708	3.448380837	2.626333772	3.657230788	2.610201678	2.660000497	3.461293577
ENSMUSG00000040296	Ddx58	-0.165000716	5.730527436	4.217702763	0.040004287	0.566334147	5.299874166	5.84148371	5.953128028	5.816680003	5.883976169	5.685220606	5.607037304	5.901614651	5.637165271	5.844463759	5.852120099	5.804039536	5.947274125	5.683500206	5.737400685	5.624926645	5.748155433	5.464635325	5.599987245	5.483606808
ENSMUSG00000031004	Mki67	-0.383238188	4.311356227	4.206109634	0.040278614	0.568339833	4.054965993	4.441942824	5.311201013	4.003460321	4.442845886	4.330814036	4.15366962	4.516790515	3.702825646	5.122156017	4.049136743	3.592105865	4.821208939	4.192835213	3.41851869	4.877940375	4.19176448	3.027242887	3.867880126	3.933121517
ENSMUSG00000059013	Sh2d3c	0.223053189	3.559495339	4.204952747	0.040306097	0.568339833	3.511024558	3.415087022	3.842724925	3.359545099	3.302257902	3.255249201	3.795903172	3.411957464	3.5099564	3.617013538	3.403420357	3.344075611	3.666276109	3.655201022	3.3410417	4.115610586	3.392423244	3.568537278	3.661261234	3.632808309
ENSMUSG00000030660	Pik3c2a	0.168350442	6.927933956	4.204897599	0.040307408	0.568339833	6.895291151	7.073836879	6.642685552	6.759624147	7.212729843	7.096409715	6.461611275	6.913993752	6.37364348	6.640276678	6.759889299	7.19991616	7.335797173	6.645611564	7.231087914	7.027646841	7.212025207	6.69363651	6.779630354	7.108915
ENSMUSG00000049717	Lig4	-0.260478494	3.317563557	4.202237481	0.04037068	0.568380568	3.258163146	3.501617005	3.323842414	3.514567385	3.793836422	3.441583582	3.009583372	3.359121447	2.809285198	3.12273549	3.422237211	3.336093945	3.474768895	2.788527363	3.440973048	2.800480989	3.64593431	3.310573808	3.080291172	3.501843623
ENSMUSG00000036599	Chst12	-0.212191615	3.701421484	4.200253601	0.040417935	0.568380568	3.431561908	3.860865359	4.00979203	3.992733132	3.685740235	3.441583582	3.824217356	3.217890137	4.13526949	4.100495665	3.859667071	3.311880527	3.309342698	3.990984595	3.284220715	3.728742309	3.44551214	3.693709068	3.712781622	3.286633862
ENSMUSG00000028156	Eif4e	-0.160751938	5.657766849	4.194718573	0.040550083	0.568507272	5.784276328	6.06396266	5.344501371	5.669531267	5.849537813	5.869753741	5.30343744	5.624999168	5.584079259	5.198399104	5.848646554	6.062908373	5.654351449	5.271598017	5.953243971	5.071298396	5.806392607	5.541860944	5.316297774	5.809704585
ENSMUSG00000036199	Ndufa13	0.192118443	6.127397688	4.192334534	0.040607142	0.568507272	6.626761965	5.9985155	6.287841984	6.021065398	5.613395097	5.903988115	6.168851211	5.887691889	6.480541369	6.035809634	6.063648225	6.029889162	5.777432676	6.481588326	5.948027461	6.238660824	5.881760801	6.342900357	6.328204951	5.975192378
ENSMUSG00000031367	Ap1s2	0.340218672	2.95708356	4.190606575	0.040648551	0.568507272	4.495966692	2.962380983	1.708681042	2.505391976	2.875738268	3.447398611	1.823212234	2.674842994	2.450008847	1.694469624	2.893837871	3.585387882	3.142955562	2.394629171	3.364724775	2.653299858	3.181728488	2.658558907	2.59041124	3.299835573
ENSMUSG00000026123	Plekhb2	-0.258474014	5.920309745	4.19002781	0.04066243	0.568507272	5.601621014	6.062946669	5.582210593	6.153619837	6.100795846	6.168854247	5.904220315	5.802447228	6.281820545	5.962174243	6.060648887	6.142866203	5.236411559	5.850537126	6.046495405	4.873360421	5.841477347	6.36795922	5.592725714	6.002700997
ENSMUSG00000021432	Slc35b3	0.146945793	5.933838999	4.188624722	0.040696099	0.568507272	6.252039073	6.048647161	5.754380852	5.840208127	5.915532188	5.748997954	5.662192694	5.871277006	5.727906109	5.620926258	5.953696295	6.095188746	6.053031334	5.842406658	6.202488914	6.019899826	5.951093519	5.947462506	5.929526183	6.061047064
ENSMUSG00000045319	Proser2	-0.153356517	5.428322802	4.183307339	0.04082396	0.569119122	5.229002935	5.503915023	5.465221818	5.669531267	5.61851735	5.260553555	5.521434499	5.360135681	5.554199819	5.666958028	5.56094577	5.135126233	5.057256029	5.420031887	5.485287077	5.374912802	5.397020077	5.368577992	5.309423537	5.421549867
ENSMUSG00000030762	Aqp8	0.597092198	6.105245156	4.182323028	0.040847675	0.569119122	7.514561964	5.496408701	5.88403414	5.89481213	4.644626325	5.760721547	6.180944526	5.719727902	5.956567202	6.089840412	6.072609003	5.389605453	6.348238469	6.421333233	5.934903063	7.253714564	6.173907907	2.78737437	6.382084182	5.417013387
ENSMUSG00000046027	Stard5	0.284960032	5.444228516	4.176687605	0.040983727	0.569759484	6.116559245	4.972227784	5.473523926	5.095623223	5.457768541	5.270428326	5.288272822	5.724957596	5.064971135	5.445129682	5.17556075	5.364320012	5.839438984	5.395992735	5.16841605	6.01782625	5.603824628	4.705224307	5.52567282	5.383302713
ENSMUSG00000025366	Esyt1	-0.27256258	5.266268664	4.175951462	0.041001535	0.569759484	4.338532968	5.098572182	5.057740026	5.610411668	5.262183099	5.447697536	5.737817862	5.007835809	5.972146541	5.272647691	5.365774453	5.275292906	4.626348337	5.355015345	5.066195199	4.704439895	5.108982084	5.748666779	4.982711211	5.263758294
ENSMUSG00000074797	Itpa	0.172701117	5.32299301	4.169778339	0.041151183	0.57058651	5.804489296	5.499415918	5.460673178	5.216723252	5.123142281	5.215261081	5.100779516	5.207846037	5.158723957	5.052369357	5.184773225	5.360390307	5.337674598	5.44855471	5.335533758	5.605036638	5.246219101	5.154844908	5.289600424	5.424566281
ENSMUSG00000018800	Abca5	-0.241839861	4.495171922	4.169040615	0.041169105	0.57058651	3.726106384	4.752894635	3.700792398	4.607567547	4.713267743	5.020325319	4.244469477	4.721646219	4.355189912	4.139194883	4.656105663	4.859734643	4.648018483	3.928115532	4.913992601	3.721115837	4.697659309	4.75240492	3.978497145	4.690173069
ENSMUSG00000097589	Dleu2	0.312902392	3.024861999	4.166373738	0.041233962	0.570736406	4.125524615	3.071480927	2.596916395	2.692023973	3.067729901	3.441583582	2.479172133	2.799053103	2.464768313	2.26529733	2.848183301	3.236702093	3.163162804	2.725621615	3.364724775	3.023555945	3.351283885	2.658558907	2.653811095	3.357792405
ENSMUSG00000035152	Ap2b1	-0.147880791	6.742206426	4.149853362	0.04163813	0.57516814	6.598926637	6.746285509	6.834492695	6.80386533	6.853556162	6.765618363	6.845152736	6.853201945	6.801879655	6.970427619	6.807184787	6.467251142	6.681055649	6.653237315	6.633793185	6.644878892	6.732603858	6.713323976	6.702271005	6.646473619
ENSMUSG00000032714	Syde1	-0.29754671	5.23641067	4.148839656	0.041663065	0.57516814	4.257063525	5.545243601	5.295961362	5.577048162	5.291342182	5.348638177	5.533488978	4.988397005	5.776777576	4.654256334	5.464390244	5.090750196	4.554221984	5.406057772	5.35142582	4.520427162	5.108982084	5.813281781	4.902758944	5.099834388
ENSMUSG00000031328	Flna	-0.280834507	7.663941634	4.143137349	0.041803623	0.57581848	6.214765281	7.786082611	7.844416464	8.139847918	7.76000226	7.813795283	7.877339412	7.25180775	8.144976082	7.982119577	7.674664659	7.267573721	7.093654904	7.613748546	7.477269198	7.492874374	7.505970874	8.2026565	7.185168873	7.727612775
ENSMUSG00000116295	Gm32885	-0.378154295	3.487846545	4.139697941	0.041888643	0.57581848	2.951361292	4.283495455	3.718681753	3.607498504	3.820752249	3.453190296	3.676739125	3.290233316	3.690321058	2.995302394	3.133442684	3.651200188	3.402947513	3.661936641	3.433527026	1.942838923	3.533961483	3.868344216	2.749789664	3.513223048
ENSMUSG00000063275	Hacd1	0.291856108	3.182761037	4.138039627	0.041929701	0.57581848	3.934362562	2.909102529	2.965583567	3.035068795	3.250405962	3.094080772	2.621493458	3.239976515	2.988499014	2.748920086	3.094868613	3.287253777	3.543183726	3.243960282	3.163389478	3.403012083	3.570269003	2.379619209	3.208284675	3.299835573
ENSMUSG00000027363	Usp8	-0.149735565	6.366529743	4.137065515	0.041953838	0.57581848	5.974691058	6.426648102	6.317493028	6.45185969	6.590370867	6.436340273	6.373346866	6.413368106	6.284422813	6.461755226	6.431863589	6.433983395	6.403076026	6.165167843	6.466936525	6.177279817	6.326753785	6.393185779	6.254960816	6.430157582
ENSMUSG00000029646	Cdx2	-0.454678829	4.913948023	4.119511368	0.042391321	0.57581848	4.365994088	5.450531636	4.594044894	5.449488818	5.307290584	4.8242201	5.219587201	4.552527267	5.215460397	3.7360704	5.516397503	4.731734614	3.183090916	4.879273251	5.538316786	3.168925975	5.013323443	5.515846623	4.418944896	4.719942749
ENSMUSG00000047139	Cd24a	-0.213062151	5.099115364	4.119126308	0.042400971	0.57581848	5.312027299	5.385376045	4.653712297	5.045639779	5.460623637	5.328298315	4.537382713	5.107304893	5.020709289	5.235531097	5.385085465	5.499100392	4.753962357	4.388274396	5.456186819	4.516026505	5.155529556	5.17576357	4.714876657	5.129714069
ENSMUSG00000051236	Msrb3	0.182636631	6.12944185	4.113706772	0.042537035	0.57581848	6.066026484	5.833164941	6.149611815	5.985256067	6.257584922	6.129609331	5.989202155	6.35384887	5.851683638	6.148425098	5.863638552	6.004933849	6.393129738	6.258115054	6.009414166	6.40576339	6.312534893	5.875978852	6.266669036	6.204831027
ENSMUSG00000029161	Cgref1	0.392776267	3.373953291	4.111052661	0.042603837	0.57581848	4.807729433	2.815684836	3.216419885	2.838205903	2.814564939	3.228482041	3.473651368	3.565603209	3.278937668	3.098133484	2.595344029	3.909668705	2.782686729	3.681956846	3.108337094	3.300979671	3.405879737	3.051590546	3.639500319	3.06486391
ENSMUSG00000025812	Pard3	-0.145012668	6.494369584	4.110595564	0.042615353	0.57581848	6.153048672	6.536860707	6.683922116	6.480168118	6.593625884	6.543380891	6.777257781	6.623273862	6.493194704	6.772482289	6.427213516	6.322260252	6.437357755	6.465796841	6.259398689	6.475038264	6.335569951	6.349052527	6.553953169	6.428655997
ENSMUSG00000050668	Gpatch11	0.170010097	4.740116843	4.110486872	0.042618092	0.57581848	4.896493863	4.804867967	4.814453063	4.560400145	4.496693471	4.615394392	4.495740959	4.540713103	4.728285304	4.489044799	4.599364676	4.927702499	4.867099501	5.002468669	4.797010658	4.814849407	4.627601629	4.936898981	4.823638966	4.791785478
ENSMUSG00000033972	Zfp944	0.202518777	3.426203467	4.110352589	0.042621476	0.57581848	4.235956458	3.477419162	2.389211068	3.132106605	3.595104957	3.667635576	2.31329005	3.536155292	2.617875305	2.412240886	3.422237211	4.24843757	3.788385882	2.989321711	4.064398662	2.955852981	3.856593913	3.069585371	2.850643454	3.836778626
ENSMUSG00000054519	Zfp867	0.211014966	3.226071871	4.107790377	0.042686098	0.57581848	3.424116204	3.246346989	2.67229107	2.857254745	2.966915413	3.241927699	2.803168314	3.311247322	3.077614389	2.830838751	3.171012183	3.792061777	3.284960774	3.393097099	3.575601389	3.324658137	3.515459223	3.161941463	3.009345957	3.449495382
ENSMUSG00000028691	Prdx1	0.22496975	7.819496819	4.107056994	0.042704613	0.57581848	8.703000627	7.776507827	7.240638012	7.773015882	7.495901916	8.074126207	7.137448514	7.507997312	7.764250322	7.244066428	7.84674906	8.39183042	7.849069187	7.685539454	8.167356035	7.608825083	7.860148902	7.611311663	7.556735765	8.077024935
ENSMUSG00000057092	Fxyd3	0.391584208	4.638404025	4.105190615	0.042751772	0.57581848	5.730961197	4.097558133	4.929745126	4.217599602	4.362693823	4.465856532	4.569517322	4.807959735	4.15132519	4.585122081	4.146649464	4.261139237	4.758396726	4.630725681	4.35587244	5.474285942	4.828326882	3.555827027	4.597241489	4.623484134
ENSMUSG00000022679	Mpv17l	0.194759978	3.363237366	4.104623765	0.042766106	0.57581848	3.707825858	3.316228593	3.00360419	3.005491427	3.352310706	3.542828211	2.886089647	3.405457819	3.227938104	2.889362747	3.440811796	3.744610489	3.593687792	3.318324735	3.602411297	3.248892356	3.628821993	3.269646656	3.112241655	3.632808309
ENSMUSG00000001158	Snrnp27	0.159048469	5.154832895	4.102245267	0.042826305	0.57581848	5.573291531	4.970061538	5.052711546	5.025782761	4.918246051	5.118351966	4.980137754	4.955405382	5.279472349	4.821388366	5.019550198	5.374097697	5.130924699	5.2999431	5.386555539	5.133906108	5.092433088	5.328040572	5.28159428	5.126012777
ENSMUSG00000019889	Ptprk	-0.175408779	4.700681308	4.100976356	0.042858457	0.57581848	4.423136109	4.816971411	4.64972153	4.878559954	4.691558555	4.946283464	4.549305216	4.632623589	4.818668825	4.962092826	4.690144533	4.679070189	4.86298743	4.717342167	4.462153251	4.938387506	4.56899807	4.295307215	4.564621768	4.631338215
ENSMUSG00000042520	Ubap2l	-0.197068218	7.002950284	4.098495593	0.042921389	0.57581848	6.200671719	6.946860479	7.039281342	7.071140476	7.190974541	6.973341096	7.250785847	6.993608137	7.157166464	7.301764918	6.988562858	6.87925903	6.814801861	6.981373555	6.82803599	7.017823775	6.981505009	7.151658144	7.075126269	6.90048404
ENSMUSG00000003346	Abhd17a	0.182705275	5.831852696	4.098283053	0.042926785	0.57581848	6.034590354	5.69046629	6.204146377	5.870407847	5.479045296	5.457815687	5.850857309	5.755943796	5.972146541	5.907177048	5.583411235	5.338583487	5.651970151	6.237407861	5.388482333	6.363931665	5.80258242	5.752385016	6.069787362	5.6577737
ENSMUSG00000024614	Tmx3	0.165979471	6.290061807	4.096443553	0.042973518	0.57581848	6.584804953	6.486221275	5.419076876	5.898839675	6.445130759	6.735041654	5.359651635	6.258795146	5.549014913	5.400554099	6.223270097	6.95091467	6.549710363	5.770993292	6.832996744	6.088684627	6.733938189	6.174363533	5.851900482	6.823731676
ENSMUSG00000024431	Nr3c1	0.148889458	6.168534109	4.096411266	0.042974339	0.57581848	6.205022882	6.022754388	5.759945082	5.884403659	6.282001948	6.210483395	6.146039544	6.265091341	5.786356301	6.006915043	6.101109758	6.470900645	6.340125913	5.963893546	6.471488323	6.101469287	6.494375254	6.12788959	6.108772326	6.337976543
ENSMUSG00000030707	Coro1a	-0.314526029	2.718931483	4.092187094	0.043081861	0.57581848	2.226517066	3.267669166	2.982605441	2.871378116	2.613748758	2.355126836	2.541893578	2.550751578	3.364066134	2.695253521	3.118136597	3.004633093	2.349212845	2.951336531	2.165676419	2.695423866	2.23113473	2.463671803	2.828832894	2.053711249
ENSMUSG00000021822	Plau	-0.400583104	5.753509912	4.087758908	0.043194879	0.57581848	4.821963978	6.092123732	5.081635724	6.412559216	5.687164055	6.125988102	5.70545638	5.363492873	6.273461603	5.065119196	6.190716818	6.297811552	4.903590045	5.794171121	6.185966224	4.42975771	5.853803669	5.896286662	4.84824047	5.92601898
ENSMUSG00000033880	Lgals3bp	-0.183277402	7.19079451	4.078375586	0.043435397	0.57581848	6.630001679	7.301946766	7.073943706	7.349224659	7.026337789	7.269692543	7.497317707	7.175074447	7.631557931	7.326465558	7.388062429	7.293566573	6.917998552	7.223423182	6.949820002	6.747613053	7.092809859	7.346280703	7.220147635	6.955742787
ENSMUSG00000018583	G3bp1	-0.155243181	6.328231107	4.076932577	0.04347251	0.57581848	6.248881643	6.600561813	6.59055306	6.455379938	6.362821682	6.345840506	6.430178243	6.208345018	6.401718993	6.421834601	6.242808106	6.14400961	6.206956361	6.323298854	6.114427285	6.231520985	6.145111141	6.426149357	6.257514176	6.271683486
ENSMUSG00000038459	Abhd17c	0.367543932	4.463901133	4.07642935	0.04348546	0.57581848	5.838494559	4.097558133	4.290012758	4.106561052	4.49390894	4.407392254	4.404923736	4.56716021	3.781565843	4.204036604	4.053166458	4.323022427	4.717988015	4.340791216	4.241134996	4.736316642	4.639041999	3.572749266	4.585908291	4.368597947
ENSMUSG00000040415	Dtx3	0.147706098	5.644467869	4.07446722	0.043535994	0.57581848	5.461352845	5.505411612	5.832741117	5.432125291	5.456338871	5.348638177	5.797588052	5.484059963	5.678112714	5.786618873	5.569411368	5.595863102	5.416948583	5.754544367	5.468990467	6.049128954	5.603824628	5.80524954	5.928885581	5.650062606
ENSMUSG00000007777	0610009B22Rik	0.181513596	4.099398947	4.071090758	0.043623097	0.57581848	4.710085376	4.032613706	3.496723309	3.971036459	3.890165426	4.167792636	3.626173744	3.974117551	3.844991742	3.558102612	4.165385328	4.634207808	4.056695095	3.916896541	4.447441287	3.960158173	4.241395693	4.099024168	4.076613745	4.497371623
ENSMUSG00000072893	4933439C10Rik	0.189640924	3.814573651	4.070417414	0.043640489	0.57581848	3.689310722	3.72359043	3.963387278	3.599036113	3.424277255	3.611768834	3.884619021	3.741045949	3.974396623	3.62851246	3.625348806	3.962471916	3.744356029	3.998986568	3.673668625	4.052186038	3.880888403	4.0961009	3.978497145	3.790765042
ENSMUSG00000038888	Ctu1	-0.233467535	2.902335325	4.069797121	0.043656517	0.57581848	2.614496673	3.150126162	3.272861532	2.988313773	2.909564051	2.562240798	3.163780685	2.976160977	2.888049602	3.29136947	2.829509111	2.532245905	2.577157666	3.015854425	2.427948914	2.93841889	2.542668696	2.91228809	3.023816848	2.866200341
ENSMUSG00000010663	Fads1	-0.270111121	4.821003305	4.0697158	0.043658619	0.57581848	4.298373246	5.313725424	4.726249192	5.054951186	4.83707969	4.978768915	5.072732171	4.755260989	4.960800583	4.417934356	4.949934445	4.770748897	4.207009138	4.583613294	5.07100215	3.798043453	4.787786631	5.389024668	4.336331542	5.140761309
ENSMUSG00000054008	Ndst1	0.244538788	6.440183766	4.067843145	0.043707049	0.57581848	5.897485567	5.69703004	6.630587481	6.493926553	6.454470433	6.342723856	6.588772975	6.43905286	6.289095101	6.921312118	6.089384551	6.076146943	6.551627831	6.63794529	5.972639597	7.190685194	6.513925059	6.150609427	6.647254926	6.375870356
ENSMUSG00000025409	Mbd6	0.21183253	6.520134331	4.066533498	0.043740952	0.57581848	5.58502406	6.321826902	6.407690192	6.215362423	6.355937527	6.032370878	6.83683856	6.384741706	6.675935781	6.822149053	6.377460872	6.246570815	6.381677947	6.748474235	6.162511869	6.860970984	6.348694	7.242367348	6.898585467	6.595860542
ENSMUSG00000068206	Pick1	0.219875456	3.223283186	4.066042586	0.043753667	0.57581848	3.347466079	3.246346989	3.296876964	2.970929124	3.111985373	2.733834569	3.350571271	3.149526774	3.048516632	3.258442884	3.087028471	3.004633093	3.163162804	3.384977878	3.242218928	3.536462848	3.042209361	3.350371873	3.445329272	3.413510602
ENSMUSG00000029169	Dhx15	-0.150263796	6.845830699	4.065137381	0.043777124	0.57581848	6.855019581	6.96383363	6.681643761	6.839324958	7.097309456	7.085730252	6.419546511	7.062875906	6.367275028	6.608329997	6.899603763	7.098582908	7.162190367	6.562559063	7.135085635	6.586615012	7.015916976	6.528358743	6.46440095	7.028920456
ENSMUSG00000046573	Lyrm4	0.216000623	4.381471389	4.06142213	0.043873536	0.57581848	4.915203957	4.544499628	4.15388036	4.172684319	4.268079883	4.282836832	3.98835265	4.28505356	4.171709106	4.304230953	4.385907433	4.607931569	4.669367942	4.369879689	4.491134609	4.492326901	4.444126355	4.075470471	4.246643735	4.474267833
ENSMUSG00000029314	Gpat3	-0.179185895	5.62648791	4.055586854	0.044025414	0.57581848	5.400052126	6.012265743	5.604374101	5.856866572	5.728022349	5.745462218	5.56151082	5.562105854	5.6789041	5.660671329	5.706209483	5.513327364	5.270961695	5.486993524	5.81394995	5.29154547	5.391957541	5.900481713	5.513760844	5.57195724
ENSMUSG00000024331	Dsc2	-0.169830858	7.923599924	4.05320908	0.04408746	0.57581848	7.67332989	8.22262424	7.667564486	7.939646644	8.192561629	8.05687538	7.72967524	8.015789576	7.702740314	7.935433974	8.025048699	8.011916504	7.927951032	7.669961413	8.23209305	7.563876639	8.036764904	7.896063076	7.719673315	7.991381569
ENSMUSG00000021981	Cab39l	0.177096007	4.773955436	4.051746595	0.044125669	0.57581848	5.080618438	4.632050015	4.592659719	4.640927722	4.758052782	4.848594347	4.419844174	4.851646866	4.593759815	4.421243835	4.825879237	5.049854167	5.002232845	4.744567303	4.994632255	4.747622009	4.984465258	4.431414822	4.627561665	4.973713858
ENSMUSG00000039253	Fn3krp	-0.249731888	2.723347982	4.051484635	0.044132516	0.57581848	2.763536432	2.909102529	2.821655609	2.926528296	2.6034519	2.752743282	2.825750826	2.608482984	2.843569229	2.70614773	2.964007041	2.626881377	2.791367839	2.465642798	2.853238545	1.98590519	2.636976666	2.938636837	2.696589436	2.458725923
ENSMUSG00000027404	Snrpb	-0.152180814	5.876327698	4.049790672	0.044176823	0.57581848	6.022314767	5.904093962	6.183131617	5.884983882	5.671230783	5.847937247	6.024405938	5.73665555	6.119914703	6.048170953	5.859042201	5.55518538	5.667378788	5.950201599	5.654961134	5.861841005	5.71340371	5.886168489	5.899760047	5.845031238
ENSMUSG00000076332	Gm24715	-0.480781433	2.369128136	4.049753937	0.044177784	0.57581848	1.422528951	2.504546573	1.389372938	1.804011978	2.572112897	2.695257016	2.568917807	2.866858868	2.515268829	1.840050433	2.606355816	3.014669163	2.395498443	2.23214461	2.366714036	1.002858105	2.59059315	2.90562502	1.91722407	2.646118428
ENSMUSG00000025034	Trim8	-0.180270147	5.99409295	4.049135569	0.04419397	0.57581848	5.632638693	6.212458695	6.047652658	6.312159521	6.057133899	5.669136855	6.323636646	5.906225872	6.183196047	6.091918582	6.169527623	5.678673247	5.385759736	6.056262692	5.729821531	5.663902439	5.902082046	6.374005675	6.095132898	5.906733665
ENSMUSG00000050891	Tatdn1	0.192726297	4.048204283	4.046547336	0.044261784	0.57581848	4.524099719	4.28000215	3.680072051	3.823871239	4.145689769	3.995928221	3.679841381	4.100209956	3.448168447	3.524646022	3.970352585	4.424373774	4.174195959	3.808763292	4.406192289	3.98159504	4.203370316	3.912216825	3.935772935	4.426919744
ENSMUSG00000073481	Mar-02	0.245575286	6.14612097	4.045846283	0.044280172	0.57581848	6.942308857	6.012265743	6.432679139	6.06883165	5.748025605	5.980175613	6.126276654	6.031808013	6.130366974	6.209037966	5.862490836	5.985929934	6.120035251	6.294871806	5.823951301	6.504955178	5.870885483	5.970790394	6.30716185	5.940842443
ENSMUSG00000010358	Ifi35	0.153647124	5.520244687	4.045031014	0.044301565	0.57581848	5.523642566	5.559721507	5.593334907	5.383679732	5.160496349	5.262204051	5.459603344	5.27890529	5.720238282	5.471707461	5.462876421	5.705253	5.56097937	5.784944625	5.616022008	5.573619487	5.449943146	5.645471343	5.598376727	5.426072126
ENSMUSG00000022614	Lmf2	-0.176799112	5.315303788	4.042512312	0.044367725	0.57581848	4.88840037	5.470591061	5.258016784	5.410525871	5.227402147	5.258901169	5.791147589	5.170000977	5.574755088	5.559177031	5.312977842	5.162465854	4.915551298	5.269394384	5.122847781	5.025591764	5.163473656	5.731815096	5.269501137	5.316672982
ENSMUSG00000024049	Myom1	0.298903919	2.67432197	4.04207098	0.044379329	0.57581848	2.547546018	2.169051077	2.854389704	2.345957524	2.613748758	2.391777063	2.791743103	2.514970264	2.493841837	3.18246536	2.067354026	2.626881377	3.044721837	2.87802416	2.610716196	3.134890502	2.319108688	2.765461972	2.795486065	2.604165487
ENSMUSG00000000385	Tmprss2	0.373214131	6.594876938	4.038281736	0.044479087	0.57581848	7.530251818	6.159261069	6.947171946	6.350475268	6.400480087	6.349726874	6.611289653	6.643437491	5.981798881	6.780879733	6.223270097	5.980819659	6.791191836	6.458561352	6.200296791	7.417606336	6.510814838	5.556822123	6.966954393	6.494726239
ENSMUSG00000006423	C330007P06Rik	0.158482855	4.976317818	4.037347413	0.044503721	0.57581848	5.113394405	5.086624145	4.483293265	4.759577545	5.115916243	5.11287405	4.521907565	5.125215292	4.588715397	4.625851901	4.943435948	5.391532253	5.178026947	4.682985936	5.424610815	4.872213158	5.257396699	4.666336417	4.837358227	5.233118122
ENSMUSG00000029752	Asns	-0.260830874	4.883278767	4.036347427	0.044530102	0.57581848	4.669728724	4.706805489	4.308693621	5.071357849	4.947034662	5.010538964	5.089159314	4.957628451	5.096114062	4.669643636	5.336314453	5.169220567	4.472912768	4.8232895	5.078182679	3.966622745	4.931950101	4.996117995	4.602071452	5.124158564
ENSMUSG00000033862	Cdk10	0.174273671	4.025781362	4.034873515	0.044569016	0.57581848	3.939594226	4.007485493	3.946135768	3.816590412	3.864525258	3.863019255	4.042378946	3.969718626	3.999954519	4.116916772	3.82709021	4.086597198	3.997904671	4.296028353	3.89583147	4.174503535	3.974170898	4.310519735	4.13776445	4.097120937
ENSMUSG00000021951	Eef1akmt1	0.213908912	4.514260639	4.033704814	0.044599897	0.57581848	5.09943864	4.244595844	4.810883581	4.400781501	4.338063917	4.311814181	4.277610283	4.534769542	4.248350251	4.43276759	4.293546446	4.519070021	4.869151149	4.630725681	4.409991315	4.925171983	4.397736133	4.164674621	4.467392646	4.462575693
ENSMUSG00000030796	Tead2	0.200103814	5.243052077	4.027292222	0.044769743	0.576739522	5.516658355	4.903513855	5.553306736	5.04771418	4.934766961	5.090751989	5.309458934	5.146808061	5.213276969	5.49780446	5.085960784	4.842934563	5.245916678	5.358129349	4.779496844	5.81245317	5.192880416	4.948290603	5.65911941	5.155360593
ENSMUSG00000051412	Vamp7	0.224344047	5.016725807	4.02544158	0.044818885	0.576739522	5.586692374	5.51435869	3.408153892	4.235909301	4.907823577	5.581953759	3.543436693	5.253797639	4.178440242	3.464964479	4.851558357	6.193442909	5.650778026	4.508994458	5.513811948	4.223908863	5.716106841	4.369814741	4.007911328	5.377087963
ENSMUSG00000049562	Ap5b1	-0.250945811	2.402446828	4.023227468	0.044877755	0.576739522	1.835603435	2.153862889	2.439391291	2.632456151	2.254431353	2.415703303	2.640725641	2.38885254	2.719831792	2.990854524	2.431643239	2.27270484	1.831385591	2.402694408	2.110712916	2.052244046	2.275792174	2.871840099	2.403856468	2.114745901
ENSMUSG00000039157	Fam102a	0.152689228	6.071443975	4.022779413	0.044889678	0.576739522	5.857967004	5.921014105	6.272352235	6.119018264	5.97064991	5.810074849	6.318669619	6.022281505	6.074327116	6.261217176	5.837007295	5.688110354	5.944357995	6.188097376	5.934903063	6.512338467	5.990701724	6.076906213	6.379742214	5.931330575
ENSMUSG00000021109	Hif1a	-0.146388989	7.605712043	4.012287236	0.045169834	0.57691139	7.659525082	7.843122042	7.406108918	7.548792497	7.876290226	7.897419956	7.115849804	7.762825966	7.252749659	7.414825495	7.813281947	7.836314611	7.814884791	7.287709681	7.866127908	7.216680363	7.784578573	7.25781841	7.332669654	7.670950641
ENSMUSG00000021509	Slc25a48	-0.366985273	5.449608351	4.008860563	0.04526173	0.57691139	4.79335304	6.00804884	5.154795473	5.833610748	5.610827134	5.377859158	5.799728499	5.327846562	5.696987204	5.645894943	5.495819023	5.385744113	4.528490519	5.365369324	5.546968612	3.593268136	5.165452865	6.207923716	5.341547667	5.339226542
ENSMUSG00000029276	Glmn	0.244523363	4.250784859	4.008489783	0.045271685	0.57691139	4.915203957	4.354966185	3.659049771	4.070287784	4.401841731	4.513753749	3.350571271	4.316572631	3.612928207	3.645590801	4.227326475	4.746865222	4.731583731	3.790438402	4.436308015	4.205807274	4.661654121	3.693709068	3.829954453	4.631338215
ENSMUSG00000006445	Epha2	0.245408004	2.577974554	4.008121898	0.045281565	0.57691139	2.138264814	2.107314715	2.713657744	2.6813748	2.227864279	2.415703303	2.808847168	2.16088228	2.768229447	2.764638347	2.302183397	2.690868574	2.372541257	2.788527363	2.286324051	3.076317189	2.681915259	2.436194807	2.524096671	2.92702268
ENSMUSG00000028337	Coro2a	-0.395747445	4.894869543	4.005131697	0.045361953	0.57691139	3.761986874	5.617607101	4.890826898	5.267446249	5.207144242	4.879032172	5.200272967	4.564245471	5.243548282	4.170997381	5.20120887	4.617841326	3.656806103	4.853025235	5.398077892	3.213092483	5.006714913	5.535401208	4.477941388	4.732167739
ENSMUSG00000029782	Tmem209	-0.149082329	5.008696573	4.003011042	0.045419056	0.57691139	5.106433398	5.175792839	5.012876027	4.964517224	5.1410506	5.049292273	4.817828458	5.146808061	4.716000386	4.926436443	5.171859226	5.123580021	5.245916678	4.780602139	5.2341784	4.728730211	4.952727756	4.837132388	4.830514905	5.047965312
ENSMUSG00000032220	Myo1e	-0.176911208	6.343376034	4.001753162	0.045452962	0.57691139	5.525383349	6.375189286	6.497768041	6.463172094	6.459474557	6.286252581	6.573842177	6.343685817	6.641842112	6.650182769	6.347420797	6.133686179	6.257171557	6.24078604	6.252009733	6.069793167	6.22983238	6.671714492	6.274758204	6.156664278
ENSMUSG00000001334	Fndc5	0.248093437	5.2783863	3.998901332	0.045529933	0.57691139	5.666162942	4.9937132	5.649704638	4.99923164	5.184872341	5.026165426	5.305447398	5.406440005	5.018210024	5.09236327	4.96712201	4.997680572	5.566047294	5.467902132	5.022196322	5.757591456	5.410433961	4.709056059	5.547537458	5.200053814
ENSMUSG00000042694	Stn1	-0.178081444	4.206020533	3.991904975	0.045719347	0.57691139	3.960333203	4.435676886	4.387492914	4.312095972	4.12424255	4.171310566	4.273509077	4.252830471	4.359145235	4.498475684	4.340465929	4.100799323	4.144012137	4.05634959	3.868481421	4.025601612	3.841818389	4.318066262	4.316877209	4.078090925
ENSMUSG00000044712	Slc38a6	0.338157946	2.677496515	3.98780368	0.045830768	0.57691139	3.638742879	2.091458819	2.698283903	2.499341686	2.750682432	2.529721384	2.562209059	2.538922804	2.35813316	2.458074374	2.638895678	2.715689408	2.645782452	2.632674513	2.712667024	2.977353439	2.374912311	2.195222753	3.009345957	2.811944833
ENSMUSG00000026582	Sele	-0.399534787	4.43864464	3.986941386	0.04585423	0.57691139	3.315628195	4.381288133	3.677460957	4.603342759	4.693986882	4.605026397	4.225487684	4.34741779	4.726755398	5.430423655	4.593842544	4.597953271	4.04222056	4.164655701	4.647344213	3.666570952	4.009858129	4.910518183	4.454987496	4.16722876
ENSMUSG00000024346	Pfdn1	0.23720181	6.428207104	3.986118802	0.045876624	0.57691139	7.168580904	6.27959418	6.634294889	6.135203962	6.150266245	6.329402463	6.169954801	6.397898579	6.309679679	6.401871116	6.350698692	6.323270011	6.550988958	6.571977106	6.338273474	6.721094554	6.393288028	6.109162582	6.492418798	6.312963634
ENSMUSG00000026632	Tatdn3	0.212901169	2.861992931	3.984524553	0.045920058	0.57691139	2.940964382	2.694961569	2.877324665	2.564539005	2.759983524	2.789833082	2.678437548	2.597120041	2.725971036	2.496233599	2.946782103	3.129952819	3.122461261	2.967738509	2.897208378	3.216712712	2.925600852	2.772803147	2.903769481	3.017703399
ENSMUSG00000019961	Tmpo	0.257817654	5.074157314	3.983226942	0.045955443	0.57691139	5.454059699	5.345824599	4.364950983	5.067273642	5.280072463	4.86389353	4.440111032	5.244723662	5.009428344	4.379319462	4.604865753	5.418240703	5.426732557	5.027459484	4.604885334	5.240889038	5.418754743	4.975587167	4.829142336	5.577388246
ENSMUSG00000061079	Zfp143	-0.192784843	3.951630336	3.982104933	0.045986062	0.57691139	3.664248345	3.633388917	4.013937558	3.986258322	3.948277718	4.05425075	4.117518294	4.238274783	4.093143735	3.993398892	4.085005277	3.96764748	4.012828398	3.768760965	4.102459894	3.86647411	3.841818389	3.858027452	3.694807299	3.920356606
ENSMUSG00000022043	Trim35	-0.148078197	5.786756973	3.980238586	0.046037042	0.57691139	5.640691602	5.948780694	5.865227451	5.999257953	5.840798224	5.934326567	5.839111429	5.67719354	5.910816059	5.753524464	5.832325171	5.638673665	5.436450625	5.817736663	5.717611451	5.67907142	5.720152066	5.888704693	5.621555084	5.845031238
ENSMUSG00000021288	Klc1	0.164712148	6.528242718	3.978241664	0.046091654	0.57691139	6.166497728	6.357067727	6.834785656	6.483620047	6.401966168	6.492963219	6.656476941	6.495224311	6.576244254	6.601417313	6.28282478	6.310087692	6.45658767	6.839669458	6.257291418	6.863571211	6.485688695	6.665318949	6.580300047	6.496160641
ENSMUSG00000006362	Cbfa2t3	0.284712256	2.953975299	3.977301216	0.046117397	0.57691139	3.080115139	2.746495979	2.859005957	2.861977915	2.942614881	2.912616608	3.22027094	2.866858868	2.803491139	3.142921465	2.561795202	2.867382916	3.115564616	2.854695931	2.570547336	3.587687207	2.962494495	2.765461972	3.112241655	2.784032239
ENSMUSG00000026072	Il1r1	-0.22610718	5.790381907	3.977122801	0.046122283	0.57691139	4.990231563	6.347086452	5.620096401	6.031060587	5.956561086	5.899752982	5.788994363	5.858247283	5.68127566	5.470909226	5.996177974	5.974406254	5.342112805	5.584164228	6.148936169	5.043029338	5.861149226	6.025592142	5.617585289	5.840521274
ENSMUSG00000020340	Cyfip2	-0.421753392	5.340852293	3.975430264	0.046168657	0.57691139	3.802749851	5.805489117	4.825108823	5.820324784	5.706535704	5.36409139	5.816738708	5.105301054	5.791487854	4.799937258	5.777359365	4.876341338	4.160858829	5.353975849	5.995575309	3.721115837	5.43689327	5.964392699	4.927341561	5.014323617
ENSMUSG00000026127	Imp4	-0.139801831	5.476600542	3.97504899	0.04617911	0.57691139	5.431956408	5.423872059	5.632956388	5.510923655	5.487468908	5.438967993	5.598865906	5.551842377	5.582388432	5.771787854	5.356021142	5.354475607	5.419750781	5.352935603	5.30525591	5.579957889	5.290419096	5.394983658	5.568253196	5.359858058
ENSMUSG00000042050	Wdr60	-0.199266471	4.705487101	3.974999707	0.046180461	0.57691139	4.227426401	4.862060128	4.933032634	4.714588122	4.873956479	4.607625389	4.780744537	4.856420327	4.807132924	4.9437996	4.610345933	4.597953271	4.616611682	4.620388413	4.530056603	4.577854897	4.453875975	5.142146554	4.537984333	4.503090219
ENSMUSG00000027823	Gmps	-0.1602549	5.508300087	3.972374888	0.046252495	0.57691139	5.862105695	5.740888689	5.346968184	5.737289749	5.643859321	5.686450422	5.197028639	5.681234835	5.159858155	5.087163826	5.621903188	5.675513777	5.645999653	5.131822345	5.719143375	4.97838957	5.681948113	5.321797948	5.210632392	5.592218942
ENSMUSG00000035203	Epn1	0.170880045	7.633939155	3.972177038	0.04625793	0.57691139	7.64438591	7.328399492	7.947845798	7.49393589	7.435871393	7.302546108	7.933328101	7.557570814	7.652055151	7.879237259	7.448972449	7.242705909	7.528549421	7.896572683	7.220310441	8.04353052	7.462765174	7.670235844	8.008688553	7.520131196
ENSMUSG00000028007	Snx7	0.192087951	6.169579309	3.971784295	0.04626872	0.57691139	6.626761965	5.862657141	5.967093036	6.079009611	6.08145044	6.339600459	5.801865776	6.311891313	6.062853112	5.892944823	6.081514469	6.309068661	6.391703225	6.201451035	6.255181063	6.342137712	6.341709367	5.804354302	6.091130319	6.239501128
ENSMUSG00000017286	Glod4	0.183480315	5.317452666	3.96860447	0.046356176	0.577205597	5.616396757	5.2633122	5.436168545	5.250435788	5.142829266	5.434583334	5.013717874	5.440218314	5.158723957	5.096509375	5.138111064	5.511556646	5.545667898	5.313909501	5.335533758	5.389420395	5.30485654	5.084316605	5.289600424	5.412462598
ENSMUSG00000037815	Ctnna1	-0.207064979	8.812521462	3.966954508	0.046401624	0.577205597	8.598970554	8.923056186	9.063352418	8.801880876	8.904005487	8.815117348	8.934177004	8.973097019	8.857159122	9.08476251	8.771317746	8.659259761	8.857659632	8.676797133	8.66477644	8.653917424	8.774981416	8.784386671	8.685703377	8.628651342
ENSMUSG00000030881	Arfip2	0.133769574	5.733861542	3.963354974	0.046500937	0.57776046	5.813066049	5.596697886	5.810272695	5.692914726	5.595322621	5.597726851	5.780349178	5.645828349	5.74689925	5.74298349	5.605532227	5.702151268	5.673261641	5.921720196	5.609428735	5.940573148	5.749475464	5.752385016	5.888602214	5.727823424
ENSMUSG00000022110	Sucla2	0.214772681	6.335128942	3.957405874	0.046665566	0.578661496	6.944912692	6.365333027	6.305705637	6.220888319	6.306012594	6.310383887	6.005984755	6.333450661	5.863566391	6.197020872	6.191631065	6.491708	6.628732869	6.210093822	6.501175301	6.46518015	6.452032234	5.873420157	6.11216213	6.503311336
ENSMUSG00000031622	Sin3b	0.383085554	10.34600011	3.955291942	0.046724213	0.578661496	10.74161747	10.24051296	10.6873252	10.19452979	10.0901095	10.12462951	10.30845823	10.41847199	10.26490774	10.33660667	10.19649452	10.12815189	10.52302947	10.53379608	10.17178465	10.66159468	10.2776564	10.07304035	10.4778793	10.17595377
ENSMUSG00000074217	2210011C24Rik	0.358126261	3.198841989	3.954801391	0.046737833	0.578661496	4.205877962	2.455838792	3.327177931	2.917481764	2.787532338	2.895703025	3.274632354	2.984906435	3.425713358	2.986392899	2.946782103	2.764085591	3.183090916	3.894193388	2.442859971	3.634450823	3.181728488	2.772803147	3.682698788	2.571880259
ENSMUSG00000000708	Kat2b	0.180957231	5.258272743	3.952791824	0.046793674	0.578674459	5.326077761	5.108453845	5.132090673	5.217644836	5.253977654	5.476420323	5.062072227	5.422623582	5.030663275	4.856038769	5.115165568	5.330571294	5.612100422	5.163020115	5.371047839	5.436751731	5.593571151	4.938531873	5.243976735	5.215810351
ENSMUSG00000040479	Dgkz	0.159562225	5.567726815	3.94789369	0.046930075	0.579682478	5.455886445	5.493395203	5.815625874	5.512426501	5.29933842	5.310860809	5.818147213	5.494815322	5.731724794	5.697304716	5.44458555	5.256385863	5.443352242	5.817736663	5.240592724	6.028679424	5.301260702	5.567414478	5.764842746	5.499428146
ENSMUSG00000024621	Csf1r	-0.280723366	9.27832624	3.944854121	0.04701493	0.579833381	8.513627732	9.481151179	8.947437746	9.433649821	9.390383001	9.343972701	9.661054657	9.248929344	9.583739212	9.754760854	9.30447544	9.350051641	8.714237272	9.26285461	9.104237013	8.484732956	8.955536025	9.828755461	9.134758086	9.197581728
ENSMUSG00000031731	Ap1g1	-0.138546756	6.869940847	3.942240176	0.047088033	0.579833381	6.731517419	7.037058661	6.86378538	6.931237267	7.106908836	6.966776719	6.768541765	7.048347474	6.648725607	6.888511145	6.936611932	6.834634275	7.055426023	6.650276533	6.884421437	6.694404071	6.934113636	6.673186369	6.771792683	6.844151017
ENSMUSG00000022000	Zc3h13	-0.207052798	5.033122748	3.941562604	0.047107001	0.579833381	4.322602975	4.908047151	5.161350952	5.04771418	5.324632567	4.948335376	5.408156636	5.105301054	5.08898667	5.24956196	4.894864269	4.740832008	4.996613323	4.930378666	4.805688475	5.086217717	4.95043385	5.337972924	5.111367123	4.840028094
ENSMUSG00000059278	Naa38	0.160933807	4.58731504	3.93882584	0.0471837	0.579938052	5.078248556	4.532805722	4.557590917	4.490443066	4.156294988	4.395409618	4.492215943	4.380934058	4.807132924	4.277089945	4.517147979	4.755867999	4.456632061	4.899363251	4.588216392	4.691489335	4.370541936	4.66830591	4.687870108	4.631338215
ENSMUSG00000031790	Mmp15	-0.218596825	8.068970765	3.937342297	0.047225331	0.579938052	7.267066774	8.326603965	8.131592669	8.35782421	8.257414087	7.948800276	8.46996397	7.895135036	8.41502169	8.014252023	8.252359813	7.646861709	7.291353078	8.19389876	8.045041701	7.719499073	7.896648618	8.473370519	8.08153987	7.946181172
ENSMUSG00000017144	Rnd3	0.197130442	4.787431785	3.931799611	0.047381215	0.580529391	5.181217319	4.429383614	4.625542288	4.514641022	4.746401372	4.703070218	4.532242752	5.085108078	4.46754147	4.571782317	4.705587943	4.85694818	5.304703728	4.752477888	4.90863195	5.10196342	4.872613094	4.408032707	4.840086493	4.722396048
ENSMUSG00000006585	Cdt1	-0.199328714	3.480448506	3.930057611	0.047430319	0.580529391	3.207017281	3.70807681	3.599607312	3.550121723	3.263544705	3.228482041	3.983339346	3.424869562	3.69345738	3.665263326	3.598025705	3.253750227	3.142955562	3.401170882	3.233669814	3.55374051	3.378840055	3.585311946	3.45247857	3.299835573
ENSMUSG00000038831	Ralgps1	0.304682338	6.048285796	3.928114816	0.047485147	0.580529391	6.052810085	5.48279811	6.215440341	5.896539598	6.188656371	6.044890188	5.789712462	6.316229034	5.615007352	6.243098212	5.837007295	5.960195597	6.355574141	6.061366469	5.741929138	6.612266622	6.335569951	5.34537757	6.130665004	6.103073154
ENSMUSG00000022205	Sub1	0.156897476	7.148455585	3.927509455	0.047502245	0.580529391	7.734807919	7.414954615	6.758393781	6.884417906	7.073260982	7.139252584	6.7010554	7.042075935	6.937350916	6.700080931	7.09011314	7.60055383	7.256901919	6.943521291	7.555670596	7.0100212	7.191776017	7.135732327	6.954733645	7.287690246
ENSMUSG00000024440	Pcdh12	-0.233700672	6.965893222	3.925749829	0.04755198	0.580529391	6.206108625	7.156173259	6.997760406	7.310011342	7.216957386	7.043644103	7.243203771	6.775314374	7.182220744	6.662820035	7.194591829	6.691045598	6.393842466	7.037162302	7.241785472	6.567958497	6.904202123	7.241706172	6.847639099	6.793717294
ENSMUSG00000039206	Daglb	-0.222331936	3.261377381	3.923936163	0.0476033	0.580529391	2.690940294	3.38938003	3.577369884	3.56757562	3.358446949	3.152203828	3.494943673	2.808936945	3.414353373	3.515385215	3.536028838	2.822383486	3.000483903	3.405190892	3.117659618	3.176381596	2.838969928	3.468103898	3.241682701	3.017703399
ENSMUSG00000084786	Ubl5	0.149828546	6.145724148	3.921341025	0.047676835	0.580755538	6.635653733	6.219770488	6.082116849	6.169900272	5.944374466	6.064886968	6.001652422	6.025464002	6.119914703	5.898891989	6.070622524	6.333328922	6.143109452	6.243033773	6.154608244	6.24399261	5.999604356	6.218043098	6.065130859	6.107772297
ENSMUSG00000014769	Psmb1	0.159221603	7.065703331	3.913206932	0.047908096	0.582404267	7.504006457	7.240817447	6.97108965	6.989322285	6.851926066	7.019450217	6.67213921	6.97836135	6.963892298	6.786344059	7.05487546	7.406018701	7.150007458	7.088375818	7.224631096	6.974377793	7.073440495	7.004302102	6.834017717	7.257136507
ENSMUSG00000048503	Tmem136	0.17847548	5.656587794	3.909731257	0.048007274	0.582404267	5.878542745	5.318841437	5.652366406	5.482068047	5.72920672	5.48351255	5.347022302	5.771190847	5.264788259	5.63168008	5.625967066	5.61413053	5.851941761	5.674368556	5.637244394	6.019899826	5.77303179	5.398547274	5.917305831	5.779393853
ENSMUSG00000066324	Impad1	0.148011225	6.859731979	3.907288679	0.048077102	0.582404267	6.959150382	6.9600184	6.322097566	6.597742529	7.050227093	7.090847686	6.359386965	6.947375695	6.448877857	6.414380629	6.786759154	7.233067386	7.027223397	6.681272992	7.231087914	6.825845883	7.140879849	6.762090152	6.744384706	7.093361779
ENSMUSG00000037148	Arhgap10	-0.162724863	7.315731192	3.907156514	0.048080883	0.582404267	7.058073603	7.406969541	7.40729129	7.469191698	7.39913728	7.32798553	7.576227526	7.345187013	7.446673292	7.420831248	7.483724083	7.161475466	6.939148574	7.225413939	7.378937518	6.796512127	7.227264623	7.563963475	7.22433043	7.197547567
ENSMUSG00000032875	Arhgef17	0.185814898	5.34367112	3.906910603	0.04808792	0.582404267	4.936293956	4.934951802	5.525264789	5.310411543	5.224045522	5.08330194	5.698590195	5.320955782	5.364570184	5.740336168	5.111305586	4.881834693	5.247494794	5.593883079	4.752820907	5.996924906	5.221699726	5.034797574	5.857970476	5.203570169
ENSMUSG00000052337	Immt	-0.149256556	6.904455571	3.903458516	0.048186814	0.582691919	6.890571527	6.992931108	7.107792769	6.995783389	7.011811994	6.926750573	6.817250431	6.9568526	6.860257479	6.825587498	7.075328847	6.838876976	6.958066647	6.823613952	7.01674871	6.679724208	6.860278787	6.754694121	6.781050822	6.833977472
ENSMUSG00000000120	Ngfr	-0.379935323	2.752884155	3.900662902	0.048267059	0.582691919	2.209293222	3.055224014	3.560463946	2.769481672	3.154923591	2.551482234	2.774433824	2.90422061	2.07037504	3.26582512	2.829509111	1.706451146	1.913203744	3.026332371	1.867170427	3.415667119	2.838969928	1.54327993	2.609725442	2.716722683
ENSMUSG00000024735	Prpf19	-0.136285537	6.167326162	3.900310221	0.048277192	0.582691919	6.111932485	6.27959418	6.207770074	6.311296394	6.168716284	6.186345935	6.311686926	6.152189551	6.288058121	6.224275212	6.260343205	6.14400961	6.005325139	6.244717277	6.086213257	5.872781429	5.989585022	6.225419125	6.045762316	6.139326872
ENSMUSG00000037149	Ddx1	-0.146546934	6.266485531	3.897427314	0.048360109	0.582789022	6.402647172	6.303878331	6.24924089	6.347110332	6.313928154	6.325460882	6.2144902	6.423857747	6.269789281	6.108437048	6.310021963	6.306007241	6.255603997	6.163982088	6.423432678	6.013670136	6.287309556	6.214677851	6.083667369	6.242068105
ENSMUSG00000015013	Trappc2l	0.1674589	5.074776186	3.89619481	0.048395604	0.582789022	5.518407581	5.000096922	5.075698802	4.962319586	4.794717278	4.960585938	4.909216523	5.107304893	5.157588867	4.907682475	4.971387097	5.137424427	5.304703728	5.262763215	5.07100215	5.093127617	5.011123961	5.007053219	5.052595365	5.024299926
ENSMUSG00000031156	Slc35a2	-0.186820079	5.387968133	3.893097228	0.048484932	0.583199732	5.154469536	5.678575758	5.344501371	5.456532283	5.302524548	5.511537865	5.579063624	5.355085198	5.546415456	5.43942847	5.377070599	5.532663158	4.990971826	5.22914233	5.376882779	4.782238177	5.331543396	5.752385016	5.397257408	5.308531922
ENSMUSG00000025169	Ogfod3	0.24372726	2.793882866	3.890173127	0.048569417	0.583551319	3.249763762	2.468170771	2.718746165	2.823752377	2.227864279	2.645537585	2.869882286	2.789101079	2.920532412	2.70614773	2.515814255	2.715689408	2.664804557	2.91232412	2.830740663	2.519003741	2.818991166	3.087358508	3.094070969	2.92702268
ENSMUSG00000031168	Ebp	-0.192787467	4.041804694	3.887659817	0.048642157	0.583761157	4.426866295	4.233802264	4.108078207	4.080455514	3.907009161	4.023439054	4.032705275	3.978503105	4.449104126	3.995620622	4.092856392	4.205272399	3.801337004	3.891330208	3.995275303	3.710884088	3.717828164	4.045477067	3.985907104	3.907477742
ENSMUSG00000067768	Xlr4b	0.189839176	4.517448789	3.883520386	0.048762211	0.584302498	5.252315016	4.795111566	3.895356696	3.840718291	4.681804166	4.352668835	3.821410813	4.665634519	3.872924976	3.977750236	4.560258372	5.012780834	4.771618637	4.206721215	4.916665476	4.456031135	4.860447111	4.161881522	4.310989383	4.805734477
ENSMUSG00000033373	Fntb	0.182659545	6.349028154	3.882291322	0.048797917	0.584302498	6.525154994	6.10006981	6.501832468	6.293487536	6.255120336	6.150256829	6.478634173	6.373130186	6.314780257	6.550567931	6.251602297	6.118642922	6.414359874	6.388713013	6.172610462	6.723004983	6.208874033	6.231426132	6.563889719	6.150301027
ENSMUSG00000043091	Tuba1c	-0.147519637	5.993102565	3.876853923	0.048956214	0.585016805	6.278085674	6.223412536	6.154314176	6.020009233	5.912407466	5.891245234	6.000412219	5.914260214	6.323916101	5.982479477	6.089384551	5.895135616	5.75763459	5.961165533	6.021880778	5.653922998	5.783379064	6.11422843	5.881998245	5.795794104
ENSMUSG00000041747	Utp15	-0.165774126	4.651814374	3.876437449	0.048968361	0.585016805	4.578771595	4.742779093	4.584320621	4.73275259	4.741714332	4.562792854	4.650813097	4.891726561	4.514404132	4.677968047	4.677147528	4.688504708	4.652790185	4.551328008	4.764737815	4.443726751	4.592725913	4.709056059	4.598853274	4.620856577
ENSMUSG00000028483	Snapc3	0.187821701	4.517854456	3.870483865	0.049142352	0.585551003	4.11631381	4.42306277	4.325468839	4.202782671	4.713267743	4.729560194	4.124366031	4.643711371	4.248350251	3.934399277	4.307108439	4.951407674	4.808435772	4.451841393	4.725642416	4.724921983	4.808199151	4.456704877	4.509132579	4.68515118
ENSMUSG00000025473	Adam8	-0.476732764	4.003843108	3.870338553	0.049146607	0.585551003	2.156352437	4.56186466	3.356855555	4.737900707	4.425415183	4.106636786	4.137964762	3.38578132	4.533781377	3.03472793	4.58273446	4.052904884	2.692875559	3.885586743	4.291429493	2.620879539	4.018643689	4.676157101	3.409041503	4.16722876
ENSMUSG00000000751	Rpa1	-0.181026825	4.59247921	3.868901116	0.049188717	0.585551003	4.76121147	4.889827866	4.987803676	4.639553008	4.611611897	4.746167677	4.597674917	4.649223469	4.44352666	4.658469173	4.615805375	4.339085932	4.582006402	4.416430198	4.311878847	4.577854897	4.482735637	4.393819348	4.462089209	4.468433607
ENSMUSG00000021496	Pcbd2	0.261938662	2.721054277	3.867327727	0.049234854	0.585551003	3.274816618	2.443400492	2.738922258	2.857254745	2.293386589	2.572919727	2.595445119	2.414973521	2.973096205	2.521123646	2.617284188	2.91102111	2.313497316	2.906663792	2.784664212	2.843264511	2.757339205	2.851182743	2.672300204	2.696900141
ENSMUSG00000002985	Apoe	0.500800582	6.018758089	3.85837217	0.04949833	0.58777255	7.928145799	5.357472869	6.065237371	5.637522289	5.288131235	5.314046981	6.028670579	5.487141113	5.990112321	6.199914117	5.909925646	5.78657419	5.748747472	6.092862404	5.11355883	6.172627473	5.580280115	5.000814673	6.75634955	5.234837533
ENSMUSG00000060771	Tsga10	0.232313241	5.151905554	3.853670344	0.049637256	0.58777255	5.152218007	5.100553937	5.049686023	4.852690833	5.283301376	5.111043446	4.703588363	5.496345278	4.394263473	4.780741253	5.103554501	5.245773887	5.748747472	5.112282909	5.288844086	5.518954771	5.581762958	4.458982141	5.039599	5.255312204
ENSMUSG00000025579	Gaa	-0.186331551	7.443191955	3.853216351	0.049650692	0.58777255	6.662795932	7.533017835	7.39681333	7.527582658	7.384929355	7.342100506	8.050759341	7.348579131	7.746618509	7.842371407	7.519843889	7.31402885	6.856246566	7.61656848	7.02048102	7.051409073	7.11499826	7.847349219	7.595801261	7.310697843
ENSMUSG00000022179	4931414P19Rik	-0.191727631	4.108824505	3.850736093	0.049724164	0.58777255	4.04043051	4.163501201	4.553324796	4.003460321	4.106123047	3.94340172	4.295922786	4.135984481	4.162685125	4.543208896	4.061192279	3.732499732	4.005385831	3.969426442	3.834961895	4.316229983	3.706998093	4.197776706	4.135545231	3.863698427
ENSMUSG00000042595	Fam199x	0.260866588	4.670139819	3.849852271	0.049750372	0.58777255	4.896493863	4.558984964	4.248394937	4.213909611	4.8846256	4.896141171	3.94259313	5.003538653	3.736664689	4.054349428	4.45758731	4.85694818	5.362645804	4.183503066	4.672864949	5.204887508	5.192880416	3.989865646	4.597241489	5.053821496
ENSMUSG00000039686	Zer1	0.16846718	4.710872818	3.849676786	0.049755578	0.58777255	4.179587662	4.612739821	4.730034056	4.589170104	4.659612623	4.38938077	4.886570862	4.50163492	4.719081437	5.12317246	4.451493737	4.486989132	4.633607945	4.951149606	4.498289887	5.076288665	4.719377848	5.040891194	4.95277331	4.553562449
ENSMUSG00000078584	AU022252	0.168117817	4.089731103	3.84442142	0.049911739	0.588958524	4.143771663	3.754126001	4.054750556	4.11647719	4.271335718	3.922678821	4.018072048	3.991580341	4.034991582	3.984477598	3.966084435	3.998316914	4.0016501	4.19979492	4.197840623	4.20033221	4.099541744	4.261785927	4.279175265	4.170825937
ENSMUSG00000036550	Cnot1	-0.170467563	7.418095169	3.842466291	0.049969967	0.588987528	6.634847652	7.446849651	7.545438881	7.567166505	7.785275	7.411047376	7.53313703	7.55206429	7.213143748	7.633719623	7.399977343	7.164295708	7.534702079	7.243488889	7.41766344	7.335907377	7.491054803	7.428178556	7.395687818	7.294301371
ENSMUSG00000059834	Sclt1	0.185354895	3.555712219	3.837454505	0.050119557	0.589454478	3.52501359	3.459000653	3.161422042	3.318898429	3.802864275	3.596149351	3.168205492	3.628347506	3.067980198	3.017338344	3.518647762	3.983063693	3.847853892	3.568239944	4.049862776	3.584888625	3.871219645	3.521375176	3.266233427	3.694086403
ENSMUSG00000044501	Zfp758	0.247937154	3.354105687	3.837282199	0.050124709	0.589454478	4.010912681	3.638853909	1.569156039	2.654402801	3.747829804	3.70694877	1.83439188	3.444023581	2.217064591	1.62728075	3.614481583	4.151709385	3.868512079	2.42662307	4.13954275	2.781051084	4.116009861	2.858101445	2.482793666	4.011444307
ENSMUSG00000035545	Leng8	0.239236342	7.839204399	3.833525569	0.050237158	0.589454478	6.731517419	7.791306445	7.742707441	7.446572809	7.861244135	7.532617682	7.945301351	7.867322286	7.812106229	7.905616879	7.66515166	7.873324473	7.967029219	8.014911219	7.691019087	8.208179826	7.913527891	8.207574289	7.91895604	8.095595872
ENSMUSG00000030162	Olr1	-0.404398409	8.036905794	3.832405385	0.05027074	0.589454478	6.810025353	8.528334753	7.409063032	8.448934024	8.546562034	8.374203278	7.76442931	7.898321095	8.101071834	6.955953312	8.484187858	8.30989547	7.261595282	7.890850093	8.765884548	6.552642778	8.19288618	8.536998636	7.34400655	8.079419227
ENSMUSG00000064267	Hvcn1	-0.245666872	5.451578419	3.829514223	0.050357526	0.589454478	4.767108905	5.96844683	5.646370506	5.622987597	5.394976313	5.605549196	5.666890635	5.368514059	5.69229168	5.16621558	5.510547828	5.664400822	4.929381897	5.393971274	5.508506318	4.302667684	5.233068164	5.992961514	5.290598076	5.358281451
ENSMUSG00000017119	Nbr1	-0.173914632	7.829914528	3.82918625	0.050367381	0.589454478	7.380090389	7.901121945	7.793177251	7.846201621	7.919472061	7.941608103	8.033583385	7.998349197	7.885759635	7.907977876	7.834801845	7.877111301	7.808484286	7.691518154	7.874744631	7.340684855	7.785222285	8.019613874	7.777391779	7.782133338
ENSMUSG00000041592	Sdk2	-0.310109543	4.338375247	3.827276235	0.050424813	0.589454478	3.022114393	4.429383614	4.005634557	4.416920084	4.338063917	4.431063023	4.962413184	4.299147116	4.868081217	4.705374216	4.426858759	4.160775795	3.548314438	4.254295962	4.359806126	3.100032638	4.230092944	5.1321922	4.181446668	4.152749685
ENSMUSG00000029032	Arhgef16	0.159891826	6.971647603	3.825569844	0.050476181	0.589454478	6.800711891	6.547795852	7.178054812	6.828205173	6.797637419	6.740380366	7.413840822	7.006012854	6.843414425	7.296818676	6.853556656	6.655407051	6.843259468	7.175390428	6.662740456	7.304355754	6.91835541	7.037061189	7.221717605	6.904810674
ENSMUSG00000019843	Fyn	0.157299763	5.48156244	3.824383996	0.050511912	0.589454478	5.549536294	5.296539822	5.724969328	5.42814972	5.491662341	5.252272632	5.481102448	5.514579294	5.446786604	5.46611052	5.43226152	5.247902536	5.566047294	5.510507884	5.343501671	5.798026157	5.449943146	5.452115028	5.679827298	5.347196695
ENSMUSG00000057836	Xlr3a	0.187902851	4.229240033	3.816269354	0.050757132	0.590221361	4.824794111	4.358282812	4.104194905	3.968848737	4.29392312	4.069413293	3.879231273	4.344022937	3.596268568	3.74666182	4.116156591	4.44307383	4.48366539	3.980245786	4.631161414	4.144407485	4.34980452	4.156279049	4.131096526	4.459637792
ENSMUSG00000022323	Rida	0.321557166	3.326582302	3.814769119	0.050802606	0.590221361	4.813440116	3.369794644	3.115862505	2.996928166	3.014321964	3.123434987	2.831341651	3.318184518	2.871529754	2.840759107	2.920552843	3.319996904	3.453048375	3.417184148	3.198957564	3.492341153	3.419211877	2.728185087	3.466671748	3.34511282
ENSMUSG00000029328	Hnrnpdl	0.167292664	7.416511531	3.813816368	0.050831508	0.590221361	7.487134001	7.546891804	7.215884561	7.198901405	7.400253022	7.450308324	7.060989503	7.535045357	7.027097777	7.041504517	7.395619958	7.723053521	7.536316847	7.301524868	7.724964112	7.400598379	7.669702837	7.423813382	7.33387995	7.572742594
ENSMUSG00000026317	Cln8	0.148480099	6.328962239	3.813369488	0.05084507	0.590221361	6.229790556	6.215204962	6.408477684	6.289986857	6.18951711	6.143108558	6.308683966	6.209278218	6.290649173	6.418940408	6.409248082	6.333328922	6.237453556	6.396811299	6.287549643	6.583113331	6.306269788	6.275375711	6.567598351	6.382865958
ENSMUSG00000031788	Kifc3	0.222402487	5.800362054	3.812688173	0.050865754	0.590221361	5.753415757	5.223856999	6.10075135	5.636144324	5.628707619	5.631321543	6.072409259	5.873633455	5.837577459	6.096065964	5.573625611	5.222149082	5.815168175	5.957748245	5.257559459	6.530269423	5.709339492	5.430229789	6.17671952	5.683183684
ENSMUSG00000004837	Grap	0.219552677	4.629470812	3.811134672	0.05091295	0.590221361	4.861089362	4.391036354	4.928647623	4.426517282	4.245080953	4.413346456	4.623683388	4.646470053	4.687970767	4.789731183	4.45758731	4.536589234	4.638427469	4.799051595	4.20660406	5.252398719	4.613172399	4.272183372	4.905366402	4.374849299
ENSMUSG00000051257	Trap1a	0.193582884	8.018664733	3.808908691	0.050980656	0.590327225	8.278140528	8.227846475	8.058345086	7.862791399	7.997234117	7.643785801	7.851778825	7.893974722	7.830029259	7.976365829	7.744547673	8.148644052	8.119590434	8.142148625	8.017914777	8.250736953	7.872923129	8.204354184	8.078077259	7.972183112
ENSMUSG00000028885	Smpdl3b	-0.367655394	4.205916014	3.807161216	0.051033875	0.590327225	3.579651493	4.595979986	3.651086765	4.434466466	4.084074906	4.552038422	4.467296688	4.238274783	4.59039883	4.102558554	4.466679682	4.378479201	3.414232363	4.069074574	4.371543236	1.898447411	4.13633413	4.989831879	4.010335653	4.011444307
ENSMUSG00000048489	Depp1	0.468532093	3.261455219	3.804799373	0.051105898	0.590513555	4.821963978	2.935987687	3.307048163	2.352684927	2.518319242	2.724286458	3.190128225	3.565603209	2.63754909	3.232303458	2.57306505	2.994526719	3.241275024	2.699670672	3.011640669	4.088204784	3.52782039	2.150835955	3.480726654	3.389012228
ENSMUSG00000070509	Rgma	0.214439752	3.870323063	3.801232011	0.051214886	0.590520713	3.664248345	3.363206648	4.05676121	3.705354882	3.780187826	3.627221022	4.240272832	3.751333852	4.064360638	3.995620622	3.495142383	3.359907677	3.864404038	4.247594869	3.225069737	4.357808629	3.91892819	3.70142359	4.446060911	3.668869404
ENSMUSG00000025940	Tmem70	0.141148823	5.067990343	3.800630572	0.051233285	0.590520713	5.53232555	5.168254135	4.870395405	4.944616918	5.000983868	5.185996416	4.599314255	5.02913167	4.72981359	4.596876978	4.979879628	5.330571294	5.129213699	5.022234115	5.313392338	5.066290805	5.294042025	4.927062625	4.998671863	5.292110675
ENSMUSG00000033809	Alg3	-0.2258188	3.401096527	3.798729338	0.051291493	0.590520713	3.347466079	3.611319552	3.262445551	3.418445347	3.709938097	3.400208567	3.526304267	3.247264136	3.375827431	3.57602984	3.547500968	3.421553706	3.08057802	3.352036198	3.448380837	2.781051084	3.25790792	3.765383072	3.143499854	3.449495382
ENSMUSG00000063564	Col23a1	0.341007444	2.958771304	3.793844473	0.051441368	0.590520713	3.012216781	1.624968009	3.508523949	2.529342551	2.759983524	2.583520189	3.177014601	3.019367577	2.650517462	3.205681672	2.80103663	2.46063456	3.129325094	3.296847906	2.442859971	4.046094506	2.925600852	2.490635248	3.098635141	2.549948271
ENSMUSG00000023110	Prmt5	-0.15552357	5.341593552	3.793233622	0.051460143	0.590520713	5.312027299	5.398322519	5.769171373	5.463541527	5.408346927	5.215261081	5.360618558	5.242901998	5.387021298	5.47011055	5.495819023	4.982420586	5.348009257	5.190066765	5.390406558	5.344625489	5.169403156	5.219401402	5.259345501	5.219288556
ENSMUSG00000040464	Gtpbp10	0.193418161	3.362683086	3.790633129	0.05154015	0.590520713	3.891811907	3.253489453	2.948358457	3.047561509	3.210256173	3.569735106	2.831341651	3.331959631	3.063138869	2.716960289	3.403420357	3.898872123	3.708138307	3.326826738	3.673668625	3.334688281	3.490414541	3.335575956	3.107720394	3.557863874
ENSMUSG00000034430	Zxdc	-0.14664175	6.366499204	3.789168414	0.051585271	0.590520713	5.968306099	6.414751081	6.577657845	6.375878044	6.415272456	6.356696062	6.439817522	6.36477865	6.495442596	6.672920162	6.420990012	6.050766975	6.29429093	6.39074185	6.234977217	6.314951832	6.316102776	6.437164468	6.339817832	6.28253047
ENSMUSG00000036461	Elf1	-0.15529793	6.822054428	3.788851095	0.051595052	0.590520713	6.408318661	6.854172848	6.805191028	6.850656758	6.981320416	7.000293235	6.857534845	6.722694441	6.975855559	7.054350308	6.938247014	6.718935835	6.777056653	6.732165135	6.843569837	6.531723383	6.694732569	7.055237013	6.777497027	6.679676253
ENSMUSG00000090266	Mettl23	0.187579641	4.193906014	3.788066247	0.051619252	0.590520713	4.904542205	4.093583641	3.908776684	4.159316227	3.960431549	4.346458316	3.865673213	4.038540884	4.066781285	3.759792679	4.227326475	4.486989132	4.270478004	3.982937991	4.498289887	4.181930462	4.271110473	4.03635609	4.000613813	4.393442451
ENSMUSG00000030109	Slc6a12	-0.579973623	6.077088369	3.783990007	0.05174513	0.590520713	4.252866744	5.922135089	5.035482413	6.697562496	6.010161742	6.604509977	6.120009129	5.45917096	6.8359833	6.803565307	6.469288409	6.361126388	4.753962357	5.904073441	6.178190396	3.562302362	5.874519705	7.024815498	5.102304879	6.071668915
ENSMUSG00000014867	Surf4	-0.181592877	8.45497531	3.782646685	0.051786685	0.590520713	8.329609581	8.679500476	8.374213602	8.605345483	8.451453785	8.531147094	8.589428699	8.389813764	8.655728402	8.514169493	8.558183642	8.521981165	8.088669792	8.427382342	8.485111594	7.92557757	8.300590832	8.744454764	8.321170767	8.363213759
ENSMUSG00000027708	Dcun1d1	0.192522892	4.560022591	3.781151647	0.051832974	0.590520713	5.14544226	4.785288737	4.072746353	4.30864021	4.71087168	4.710343128	3.889986723	4.660184885	3.956232823	3.74666182	4.613078237	5.047412031	4.808435772	4.169390676	4.943125343	4.469749278	4.931950101	4.069521467	4.34404041	4.814959442
ENSMUSG00000019578	Ubxn6	0.134778542	5.509486354	3.781137387	0.051833415	0.590520713	5.535784163	5.129958153	5.555441401	5.48130084	5.213928532	5.373284485	5.596405434	5.395002506	5.757427195	5.628820223	5.485418653	5.385744113	5.32577219	5.857888909	5.41519069	5.740717708	5.349064268	5.649464906	5.718149311	5.334423229
ENSMUSG00000003518	Dusp3	0.184076081	5.807927039	3.771305635	0.052138919	0.59336113	6.188637909	5.455185551	5.744435587	5.693577287	5.833107411	5.867586878	5.69015357	5.781266757	5.655775772	5.846926898	5.793106633	5.654806821	5.930670903	5.857155415	5.61107988	6.173559143	5.812720643	5.72615384	5.843087377	5.80276611
ENSMUSG00000030401	Rtn2	0.298370686	3.189713217	3.767425716	0.052260005	0.593763676	3.929111858	2.64151789	3.385934967	2.939992612	2.796599602	2.986365795	3.154890147	3.019367577	3.058281238	3.412717575	3.055234766	2.727941505	3.272613528	3.160805755	2.807886377	3.893867463	3.220320964	2.601982175	3.694807299	2.960660644
ENSMUSG00000015143	Actn1	-0.228642871	6.86893397	3.766555748	0.052287196	0.593763676	5.868977239	7.221370098	6.880058078	7.162991346	7.026337789	6.896782046	7.070771433	6.574858299	7.302637859	6.99200949	6.984875813	6.513989425	6.347502846	6.799763322	6.935394598	6.353692508	6.882106753	7.466316049	6.438981037	6.746889049
ENSMUSG00000021606	Ndufs6	0.182083778	5.197820381	3.759523126	0.052507552	0.593763676	6.032143578	5.225674021	5.313725377	4.981978843	4.865364007	5.010538964	5.05372636	5.043853915	5.212184015	4.881491125	5.168148179	5.157945078	4.989086415	5.389919834	5.323498764	5.425845833	5.035135774	5.072467148	5.195798348	5.109238437
ENSMUSG00000028419	Chmp5	0.135441948	6.953243485	3.75942932	0.052510498	0.593763676	7.455983431	7.003560745	6.679035513	6.760572986	6.947628807	7.061289939	6.566737446	6.931629679	6.70769207	6.585649422	6.917397778	7.362476966	7.163862723	6.839298097	7.199059932	6.732203226	7.033903716	6.864849047	6.76355297	7.100923677
ENSMUSG00000022678	Nde1	-0.143568438	5.051606262	3.758060514	0.052553504	0.593763676	4.90988293	5.141554062	5.318760893	5.055982087	5.169249416	5.149006634	5.08799213	5.142906065	5.106739559	5.058758361	4.971387097	4.922381365	5.020808056	4.989139644	4.837067888	4.97838957	5.13143137	4.991405978	5.060805236	4.893256744
ENSMUSG00000031770	Herpud1	-0.386960796	6.719704137	3.756948061	0.052588483	0.593763676	5.975964666	6.808833029	6.221726554	6.979576048	6.97584266	7.005722291	7.343201658	6.589984307	7.23321731	6.428839275	6.63707443	7.102705315	6.136311042	6.933466125	6.908791245	5.010028666	6.384818626	7.295896487	6.114417582	6.50045531
ENSMUSG00000026097	Ormdl1	0.219323602	4.691608939	3.75473752	0.052658063	0.593763676	5.702007657	4.878322855	3.718681753	4.305176151	4.873956479	5.014461476	3.635790738	4.775564331	3.76972818	3.759792679	4.615805375	5.254269703	5.059054478	3.9309067	5.268063227	4.604352454	5.017712371	3.989865646	4.23425277	5.118581583
ENSMUSG00000029152	Ociad1	-0.160871746	6.956166721	3.753181656	0.052707094	0.593763676	7.039311593	7.041191737	6.842964511	6.99927111	6.963818507	7.052732434	6.897391326	7.02468729	7.05418857	6.866222053	7.019785449	7.059124193	6.950335373	6.790572635	7.113697033	6.546902142	6.94048463	7.032863446	6.851024443	6.936325074
ENSMUSG00000042487	Leo1	-0.152146241	5.04072091	3.751106057	0.05277258	0.593763676	4.893801074	5.002218567	5.274524515	5.055982087	5.047301623	5.070171058	5.284201858	4.9598481	5.19900357	5.357151434	4.943435948	4.848556355	4.846420931	5.153492457	4.817178295	4.971977627	4.795475211	5.235431193	5.03484387	4.796450146
ENSMUSG00000027599	Armc1	0.15035659	5.582182369	3.748452806	0.052856416	0.593763676	6.182031457	5.593886954	5.28828074	5.327587189	5.720895631	5.741917795	5.118036189	5.616582557	5.192367914	5.229880319	5.498776838	5.889692769	5.821539161	5.467902132	5.787909233	5.490077836	5.76522234	5.330530078	5.382361014	5.729043913
ENSMUSG00000066148	Prpf4	-0.177293381	4.306537206	3.745993816	0.05293424	0.593763676	4.093026188	4.211969782	4.507016841	4.336057267	4.507778159	4.314998251	4.39740525	4.360917877	4.246216074	4.42948447	4.337164675	4.081831917	4.276673981	4.084197866	4.38704564	4.269936855	4.384203108	4.38186697	4.148809624	4.257958351
ENSMUSG00000036330	Slc18a1	0.319685629	2.892857514	3.745126195	0.052961728	0.593763676	3.907915828	2.169051077	2.540559537	2.53526858	2.731898398	2.920999619	2.791743103	2.847808782	2.719831792	3.012957998	2.722242784	3.201989289	3.000483903	3.082639081	2.712667024	3.096107037	2.625519842	2.593715575	2.89329963	2.968949
ENSMUSG00000023008	Fmnl3	0.200042675	5.881692451	3.744233626	0.052990022	0.593763676	5.886691572	5.613449431	6.164139525	5.716577299	5.922796995	5.666646439	6.076534535	5.873633455	5.770851208	6.016246312	5.608273654	5.437019909	6.050321518	5.999561018	5.485287077	6.470875741	5.959102631	5.519124182	6.237477076	5.637118482
ENSMUSG00000036989	Trim3	0.169148617	4.281443308	3.743108863	0.0530257	0.593763676	4.269581113	4.020104308	4.43309562	4.088538416	4.117022034	4.160730937	4.401169391	4.245570984	4.224698839	4.42454574	4.073147909	4.0674409	4.316311929	4.469226295	4.025306026	4.733792261	4.245143684	4.214047219	4.47091747	4.359169836
ENSMUSG00000018217	Pmp22	0.351767318	6.024150154	3.742830534	0.053034532	0.593763676	7.019067322	5.479756017	6.227093021	5.597725151	6.035276061	5.803288866	6.048007132	6.337724137	5.378277641	5.966144929	5.659394786	5.79387713	6.438739853	5.813961709	5.61107988	6.561922865	6.048683124	5.123604887	6.259553616	5.942947702
ENSMUSG00000032340	Neo1	-0.176167605	4.497531924	3.741592212	0.053073848	0.593763676	4.205877962	4.381288133	4.791695739	4.608973065	4.669517697	4.597201209	4.720257518	4.595988228	4.390403396	4.635857191	4.283290626	4.265348396	4.690406066	4.296028353	4.171226317	4.96446083	4.360210488	4.024104386	4.587532781	4.284764842
ENSMUSG00000029310	Nudt9	-0.145764194	5.51606845	3.738430351	0.053174375	0.594258812	5.56654414	5.524727298	5.950967517	5.542894794	5.324632567	5.310860809	5.691691176	5.537052438	5.752924623	5.617323764	5.516397503	5.399213826	5.430905462	5.631258918	5.292964578	5.417218701	5.312021442	5.501557189	5.494841015	5.293761236
ENSMUSG00000001768	Rin2	0.180719922	4.758328158	3.731258318	0.053403149	0.594724719	4.79046049	4.441942824	4.735065144	4.673533895	4.54860334	4.8242201	4.805099302	4.61018906	5.040549053	4.702656909	4.621244236	4.906299183	4.838065793	4.705980755	4.611499356	5.091156735	4.777471034	4.488264032	5.005979182	4.732167739
ENSMUSG00000044534	Ackr2	-0.426315816	3.046031399	3.730298399	0.053433847	0.594724719	1.835603435	3.46516632	2.350396234	3.654536467	3.558260682	3.338963913	3.258122873	2.38885254	3.425713358	2.15830091	3.60353188	3.210746106	1.447924079	2.994667435	3.595755383	1.471366724	3.125903614	3.534391222	2.517294431	3.072576262
ENSMUSG00000034731	Dgkh	0.212115058	4.464674355	3.727097854	0.053536336	0.594724719	3.819873182	4.197229054	4.227126983	4.039347435	4.593516928	4.546630992	4.501012385	4.56716021	4.394263473	4.013272357	4.300343379	4.848556355	4.640831207	4.104118765	4.679175213	4.688885214	4.968683778	4.685911386	4.29715695	4.620856577
ENSMUSG00000078919	Dpm1	0.216361567	3.184760641	3.726937595	0.053541474	0.594724719	3.022114393	3.055224014	2.758820075	2.939992612	3.388742676	3.201208851	2.964502874	3.268908694	2.843569229	2.850611712	2.938091894	3.502233012	3.339251827	3.225891274	3.395709317	3.10785194	3.365127761	3.472619076	3.349013012	3.425605532
ENSMUSG00000018411	Mapt	0.388513015	2.627285898	3.722136312	0.053695629	0.594724719	2.640430549	2.285122242	3.028405778	2.233820404	2.796599602	2.113214037	2.875304995	2.608482984	2.108469241	2.656462605	2.232819269	2.204197348	3.122461261	2.473321682	1.910724009	3.661267013	2.59059315	1.932235204	2.834316524	2.716722683
ENSMUSG00000035161	Ints6	-0.147975906	6.898121381	3.721817216	0.053705891	0.594724719	6.893270345	7.092876095	6.67347728	6.818822153	7.094555003	7.011130994	6.707149887	7.126995793	6.584714537	6.954240866	6.910195408	7.090302587	7.161353461	6.551719758	7.15049581	6.607793156	7.059672323	6.612084739	6.646865439	6.923055468
ENSMUSG00000019066	Rab3d	-0.257011112	4.101289735	3.721380184	0.053719949	0.594724719	3.83117686	4.49413234	4.200093413	4.317264144	3.936020628	4.058056351	4.329891408	3.96088033	4.452810493	4.213611752	4.142872915	4.077050844	3.414232363	4.269811853	4.175696269	3.142523634	3.59984253	4.599787219	4.108644875	3.885754142
ENSMUSG00000025630	Hprt	0.237006199	7.411481877	3.71934156	0.053785577	0.594724719	8.273745817	7.257343913	7.192757505	7.118043568	7.452101434	7.383635293	6.761604045	7.667245379	6.760235714	7.028000733	7.339393666	7.624508084	7.969182785	7.220859595	7.478626495	7.636286293	7.645800463	6.661369092	7.242746657	7.461495457
ENSMUSG00000024974	Smc3	-0.137504899	6.689938411	3.71901971	0.053795946	0.594724719	6.604701509	6.902113297	6.648030079	6.716593303	6.822819783	6.830467001	6.632259737	6.797202562	6.509301892	6.78152367	6.639086544	6.71970292	6.852103401	6.548997159	6.750004066	6.480318709	6.676111776	6.702312889	6.461303224	6.6230312
ENSMUSG00000114797	Gm49336	0.143971985	6.025197876	3.718814082	0.053802571	0.594724719	6.354497099	6.376007609	5.362494141	5.629927144	6.266585886	6.224097053	5.301424677	6.203669942	5.319607084	5.262535452	6.117559017	6.479984218	6.331223512	5.561829363	6.42624906	5.729991346	6.457696453	5.779059403	5.726283059	6.395988031
ENSMUSG00000032449	Slc25a36	0.153494435	5.947024702	3.716525915	0.053876359	0.594724719	6.362309921	5.927726986	5.3204355	5.511675274	6.088850738	6.186345935	5.3382137	6.162826337	5.411987095	5.47887177	6.066641339	6.344313317	6.35044309	5.53914328	6.271978087	5.883639513	6.214620207	5.531078593	5.815627453	6.263283801
ENSMUSG00000030691	Fchsd2	-0.155443061	6.008222081	3.716046739	0.053891824	0.594724719	5.779907886	6.03834575	6.229323171	5.977115806	6.215103365	6.053494198	5.874743	6.126731851	5.891828457	6.306214762	6.044546251	5.728305836	6.123477026	5.830498122	5.898858983	6.154338611	6.115727854	5.724261807	6.097985099	5.737558546
ENSMUSG00000024990	Rbp4	1.362877112	4.6063521	3.713363618	0.053978511	0.594906285	7.804207009	-0.455052106	-0.571887657	3.649081531	-0.383425071	4.859538865	2.521287931	0.340563856	5.317575828	3.098133484	4.212989527	3.319996904	-0.365573902	3.122251747	3.56200726	2.234712908	1.929567548	5.861419213	5.245006429	3.738395171
ENSMUSG00000046897	Zfp740	0.15219882	6.431676272	3.712052058	0.054020938	0.594906285	6.229790556	6.175333316	6.421799695	6.455379938	6.376492222	6.309585979	6.612101856	6.365615982	6.392581882	6.523492939	6.320926014	6.313140474	6.35703681	6.556697884	6.241387999	6.827622598	6.399187164	6.557342199	6.690981051	6.316215579
ENSMUSG00000026750	Psmb7	0.176389436	6.752559051	3.706310662	0.054207083	0.596334375	7.188493718	6.886692352	6.873228773	6.657033286	6.660337719	6.631578245	6.459356392	6.707583872	6.494993298	6.560732154	6.623588141	6.914527016	6.969108267	6.73176504	6.868633522	6.800437822	6.776645484	6.609524519	6.563064282	6.860949106
ENSMUSG00000034793	G6pc3	-0.17313597	4.219055386	3.697294825	0.054500762	0.597857867	4.074121597	4.241006949	4.209161004	4.230440749	4.218339522	4.195698769	4.421698426	3.99591321	4.447247365	4.402947028	4.502486746	4.290348677	3.805628337	4.113977004	4.253873949	4.033833733	4.082883474	4.384265381	4.108644875	4.16722876
ENSMUSG00000028821	Syf2	0.135824761	6.181126898	3.697114751	0.054506645	0.597857867	6.438195715	5.939953394	6.130170271	6.04150756	5.946412732	6.115982599	6.168299099	6.207411214	6.27083947	6.090879871	6.181542339	6.291634087	6.074528554	6.306739785	6.19149484	6.279475789	6.185657697	6.256516866	6.269707791	6.137489703
ENSMUSG00000033439	Trmt13	0.18851585	3.747208003	3.695250995	0.054567572	0.597857867	3.796996611	3.655125761	3.656400316	3.493415376	3.825189801	3.559032492	3.567085346	3.650503577	3.40673005	3.38247528	3.714557351	3.936311874	4.027599329	3.568239944	3.954236495	3.931805386	3.983175807	3.945079854	3.601414821	4.047110948
ENSMUSG00000032198	Dock6	0.197813434	6.09020539	3.691552721	0.054688683	0.597857867	5.283509076	5.901822875	6.541859106	6.01471678	6.098964562	5.563331181	6.36854835	6.004113531	6.056168318	6.353320433	5.756503971	5.488337329	6.122617352	6.289988444	5.497836162	6.924610778	6.115727854	6.070963139	6.386290168	5.904574852
ENSMUSG00000028277	Ube2j1	-0.175472369	6.417012906	3.688354933	0.054793634	0.597857867	6.324816313	6.517707868	6.026264109	6.487827886	6.630856954	6.558907697	6.318171974	6.495989274	6.430198885	6.20232073	6.587922131	6.689480217	6.324510475	6.189263483	6.741737545	5.768115303	6.455271653	6.583669276	6.210847653	6.457658659
ENSMUSG00000028273	Pdlim5	-0.155181873	7.23788665	3.684779003	0.054911248	0.597857867	6.895291151	7.482240931	7.173197658	7.099914811	7.549181618	7.412534461	7.04122439	7.413584491	7.188903128	7.124297332	7.254442627	7.332701498	7.510261123	6.923690734	7.324624928	6.86126013	7.361084532	7.293665443	6.897276185	7.322874053
ENSMUSG00000089759	3632454L22Rik	0.242626393	3.3431986	3.682827207	0.054975557	0.597857867	3.689310722	3.349939713	3.269397887	3.00121615	3.661129577	3.248603826	2.785996388	3.217890137	3.003739112	3.365395973	3.07914549	3.473414403	3.632855506	2.989321711	3.686254689	3.440648959	3.34431181	3.340524808	3.508432244	3.425605532
ENSMUSG00000026174	Cnot9	-0.142079356	5.85159471	3.681806593	0.055009216	0.597857867	6.131494556	5.901822875	6.011308558	5.882080432	5.865783199	5.774665251	5.752625896	5.944837355	5.763408849	5.999738421	5.945047759	5.69748613	5.88070031	5.791102174	5.784986591	5.856049389	5.853803669	5.690743135	5.713693317	5.695722795
ENSMUSG00000026333	Gin1	0.225302953	3.194603095	3.681406063	0.055022431	0.597857867	3.586338001	3.267669166	2.758820075	2.814035616	3.243791446	3.241927699	2.869882286	3.172676374	2.931199498	2.527279635	3.039071246	3.436562248	3.517252844	3.368601058	3.380300226	3.697991505	3.287287961	2.871840099	3.042888313	3.332320809
ENSMUSG00000078700	D030028A08Rik	0.263108104	2.655816239	3.679387311	0.05508909	0.597857867	1.694193927	2.443400492	2.908833145	2.587535146	2.6034519	2.379663478	2.836910894	2.663992803	2.501019585	2.502496484	2.419207674	2.678296162	2.664804557	2.91232412	2.950350668	2.428241911	2.441762013	3.340524808	2.702598381	2.736276551
ENSMUSG00000047141	Zfp654	0.16833064	4.755209497	3.67815111	0.055129951	0.597857867	4.917857129	4.812142211	3.72628123	4.749417239	5.062416215	5.012501553	4.063910422	4.739843743	4.005012212	4.026370855	4.816426878	5.332578518	5.000362102	4.298191708	5.446971283	4.417226208	5.30485654	4.419771134	4.476188612	5.067394184
ENSMUSG00000028643	Svbp	0.189980108	4.492829489	3.678108363	0.055131365	0.597857867	5.252315016	4.189801823	4.560428005	4.402403507	4.277825427	4.485771866	4.212692972	4.423372631	4.587029998	4.032875775	4.469697783	4.508455458	4.462079403	4.531236439	4.594907098	4.566550772	4.529588089	4.287640375	4.517678448	4.580857911
ENSMUSG00000066441	Rdh11	-0.134328057	5.441254507	3.676164731	0.055195677	0.597857867	5.472223897	5.55105221	5.543302993	5.518422279	5.443407686	5.456374574	5.425818179	5.559180875	5.307376428	5.412243634	5.504674338	5.377990292	5.597324742	5.350852858	5.496050105	5.135819485	5.443432964	5.419746069	5.379550736	5.364577567
ENSMUSG00000057335	Cep170	-0.239419625	5.831617198	3.675682664	0.05521164	0.597857867	5.101773996	5.949880318	5.47577987	5.940184513	6.248527448	6.018765928	5.882842183	5.795007223	5.800242559	5.654357115	5.940703971	6.009959565	5.493423202	5.652552079	6.19039081	5.10196342	5.954531441	6.234752582	5.619968477	5.92601898
ENSMUSG00000023923	Tbc1d5	-0.192638841	4.163466065	3.675496762	0.055217797	0.597857867	3.625819037	4.178588786	4.094440672	4.322413867	4.404809564	4.269768793	4.319983392	4.208715291	4.13526949	4.194397481	4.146649464	4.218358095	3.95605012	4.071606158	4.27068611	4.060268276	3.987657271	4.222114178	4.256888859	4.138123821
ENSMUSG00000034205	Loxl2	-0.246086242	4.047855944	3.674484756	0.055251328	0.597857867	4.179587662	4.669911894	4.060774131	4.305176151	3.968477591	4.333956493	4.108337122	3.577216108	4.337255525	4.088056	4.237986455	3.69554526	3.538034702	4.197478746	3.711102127	3.738848626	3.992124858	3.606009665	3.980971362	4.023431428
ENSMUSG00000024855	Pacs1	-0.158782618	4.918870057	3.671512676	0.055349929	0.598311767	4.385293999	4.937171371	4.974038664	4.977633212	4.969258046	4.846395444	5.333296692	4.863551035	5.090177017	5.235531097	4.894864269	4.643939311	4.76060881	4.900787602	4.773611338	4.852568779	4.764471941	5.153439487	4.942654344	4.763476234
ENSMUSG00000036782	Klhl13	-0.196430034	8.55791204	3.667705326	0.055476512	0.599066919	8.511872699	8.916462112	8.256904693	8.561556261	8.831967372	8.729862955	8.290198645	8.712627908	8.377123489	8.191147854	8.753782802	8.819192928	8.587106242	8.269580362	9.079403772	7.749174778	8.793016496	8.434119911	8.141657383	8.509416726
ENSMUSG00000038781	Stap2	0.169073517	4.425685656	3.664728806	0.055575687	0.599482266	4.669728724	4.211969782	4.575933042	4.273619534	4.17379893	4.22646117	4.481588923	4.367620841	4.458352251	4.60563072	4.187551839	4.156249712	4.245424515	4.710860891	4.069211593	4.763797151	4.203370316	4.42909359	4.838723005	4.474267833
ENSMUSG00000034263	Ints14	-0.128512799	5.207960904	3.663145943	0.055628503	0.599482266	5.400052126	5.15305751	5.26237927	5.263881729	5.222364276	5.263852661	5.179601249	5.329564127	5.177885094	5.275393318	5.324693333	5.157945078	5.328757011	5.140288332	5.150361088	5.084237366	5.167429363	5.024071412	5.104575782	5.088468013
ENSMUSG00000021877	Arf4	-0.180958751	5.888156368	3.660969406	0.055701215	0.59965396	5.824422977	5.900685989	5.822732686	6.106136755	5.862548723	5.931217528	5.949266432	5.865368989	6.002177204	5.925354956	5.847486845	5.962789786	5.624298932	5.867390559	5.97006853	5.515284741	5.916256045	5.996101185	5.876028715	5.893732063
ENSMUSG00000039989	Cbx4	-0.240075998	5.214455394	3.657491168	0.055817623	0.600295234	4.467274132	5.44586266	5.163218488	5.485132802	5.296145241	5.170259638	5.376001839	4.839643655	5.711756334	5.60136504	5.261662279	5.022760579	4.616611682	5.458260853	5.007226699	4.586275241	4.795475211	5.803458509	5.293586897	4.93827339
ENSMUSG00000068250	Amn1	0.158511304	4.604467346	3.654863035	0.055905752	0.600443867	4.676011393	4.482021219	4.115813592	4.332658494	4.748739194	4.839778557	4.212692972	4.595988228	4.121363796	4.147211472	4.607608445	5.074050813	4.977721904	4.313245037	5.049243609	4.697979146	4.870188091	4.597721864	4.293180344	4.76585667
ENSMUSG00000040325	Dcaf1	-0.161747064	4.823579868	3.65043594	0.056054538	0.600443867	4.252866744	4.65380689	4.834514987	4.955706515	5.095855967	4.925602215	4.961138771	4.851646866	4.725223868	5.039505836	4.81405408	4.764814944	4.81696377	4.758775273	4.927307728	4.721103675	4.89664154	4.868307482	4.569561993	4.824125794
ENSMUSG00000085156	Snhg15	0.244657035	2.445975549	3.649825663	0.056075081	0.600443867	2.75168793	2.492522926	2.487884641	2.456263943	1.828873465	1.925989321	2.383471143	1.944818864	2.381656406	2.483625671	2.315664819	2.799346241	2.251933437	2.488557913	2.486690173	2.477357682	2.542668696	2.750666597	2.73813577	2.470449178
ENSMUSG00000022750	Klhl22	-0.158051482	7.169247978	3.649012016	0.056102482	0.600443867	6.958506253	7.462343954	7.452282047	7.258999056	7.121865702	6.973341096	7.258847001	7.084906392	7.303151228	7.461784019	7.243463207	6.95808335	6.920968397	7.189153134	7.016125718	7.044041251	6.894688867	7.292708224	7.201438764	7.063195437
ENSMUSG00000068114	Ccdc134	-0.222206401	4.250359683	3.640699646	0.056383236	0.600443867	3.645161643	4.509129653	4.376265975	4.490443066	4.583074126	4.20945199	4.557761367	4.008834281	4.505509515	4.096361016	4.123840444	4.29858675	4.109716846	4.457659669	4.107147714	3.840898257	3.974170898	4.576904036	4.036737768	3.991241748
ENSMUSG00000034435	Tmem30b	0.287995915	4.556162409	3.640120515	0.056402851	0.600443867	5.870347629	4.361591831	4.376265975	4.161233555	4.389908969	4.39841462	4.472672882	4.467721364	4.100250669	4.585122081	4.279855753	4.231326167	4.638427469	4.565766293	4.413780362	4.594646726	4.544873442	4.224793172	4.88172787	4.462575693
ENSMUSG00000004056	Akt2	0.135548053	6.139673105	3.639894023	0.056410525	0.600443867	6.022314767	5.980334371	6.14252941	6.189761014	6.023739137	6.055399251	6.312186812	5.983533666	6.293752305	6.229004036	6.153663564	5.998626984	5.998780972	6.289444826	5.994310624	6.230178322	6.005140733	6.426731201	6.295282012	6.026720393
ENSMUSG00000027643	Ghrh	0.339298063	8.528530697	3.638590506	0.056454709	0.600443867	9.236071085	8.341343759	8.938605595	8.152433211	8.657256012	8.188996193	8.614774669	8.62407942	8.249357736	8.289836281	8.133217896	8.064492941	8.546498482	8.494365254	8.373535524	8.867676617	8.553707305	8.1752183	8.819594954	8.588535049
ENSMUSG00000040998	Npnt	0.226065724	3.935386074	3.637523799	0.056490894	0.600443867	4.426866295	3.40870309	3.540486656	3.880831725	3.936020628	3.963831165	4.008233449	3.99591321	3.639189837	3.81115266	3.855058029	3.815214706	4.276673981	4.025343737	3.943791759	3.909609966	3.942203587	3.735637373	4.273131217	3.962474291
ENSMUSG00000034152	Exoc3	-0.130917103	5.887734056	3.637406856	0.056494863	0.600443867	5.99493508	5.946578927	6.03903355	5.928411697	5.957572006	5.948747478	5.843959555	6.013760363	5.838286054	5.904814739	5.931976961	5.774812044	6.007189461	5.881165979	5.871566814	5.777337724	5.794931724	5.698473492	5.777707499	5.761612774
ENSMUSG00000026234	Ncl	-0.174542885	8.28217234	3.636244893	0.05653431	0.600443867	8.434312345	8.28451291	8.394626571	8.202286508	8.439745158	8.324317003	8.309980805	8.435389357	8.257989501	8.293339792	8.251921605	8.224917834	8.509654896	8.100763974	8.274125859	8.028418276	8.245055331	8.245170438	8.083555895	8.202264973
ENSMUSG00000025876	Unc5a	-0.264933486	3.905422973	3.635433671	0.056561867	0.600443867	2.887825327	4.265943727	4.272817662	4.130246267	4.046562276	3.515409938	4.283740314	3.559761516	4.088386254	4.351834036	4.077111203	3.253750227	2.931474687	3.805725262	3.800645015	3.708314772	3.34431181	4.572704179	3.978497145	3.786081926
ENSMUSG00000029554	Mad1l1	-0.205535779	4.038200116	3.633877503	0.05661477	0.600443867	3.619313439	4.328155054	4.001465068	4.078427693	4.166822817	4.132133326	4.476245914	4.104228993	4.384593846	4.019836471	3.974608146	3.809461215	3.453048375	4.254295962	3.873993068	3.180095007	3.885698591	4.342940011	3.961057781	4.074254614
ENSMUSG00000087141	Plcxd2	0.153455717	5.145415551	3.633505872	0.056627411	0.600443867	4.944123894	5.076591299	4.955837788	4.934562871	5.33711526	5.150789725	5.080969123	5.277126305	4.919879529	4.891070358	4.790108955	5.381872412	5.518475465	5.160644093	5.394247324	5.043029338	5.299459416	5.279904958	5.082856499	5.14990316
ENSMUSG00000024966	Stip1	-0.165005912	6.967805779	3.631736906	0.056687627	0.600479462	6.858476361	7.085890845	7.455714755	7.057050172	7.103716134	6.945362262	6.997758571	7.058221989	6.934702855	7.034498326	6.818474401	6.806748356	7.201394337	7.026110548	6.792824725	6.924887448	6.809923798	6.716658563	6.717188144	6.781416848
ENSMUSG00000031824	6430548M08Rik	-0.184148495	4.177728416	3.629795943	0.056753775	0.600577769	3.409108513	4.171064717	4.288302441	4.450234628	4.365743205	4.311814181	4.642886593	4.05108739	4.392334725	4.230688484	4.169103479	3.96764748	3.784042876	4.282979653	4.010368802	4.142505472	4.048978545	4.49715557	3.93066235	3.850301314
ENSMUSG00000006517	Mvd	-0.282551272	2.622071372	3.627197163	0.056842469	0.600902404	2.971932999	2.881706827	3.060824946	3.009754072	2.787532338	2.518716622	2.938835779	2.619757129	2.820803971	2.287228023	2.456197344	2.445875642	2.429263465	2.547942982	2.286324051	1.861923741	2.169356287	2.864987126	2.433063065	2.335935452
ENSMUSG00000114579	Gm4130	-0.38560576	2.49144782	3.625565022	0.056898249	0.600902404	2.462875146	2.455838792	3.088606164	3.128191033	2.518319242	1.94255355	2.627932715	2.526996243	2.117837672	2.959329452	2.260966368	2.132273839	2.325501003	2.738424109	2.335093525	0.766446415	2.26105942	2.682142971	2.720476495	2.18757816
ENSMUSG00000026728	Vim	-0.210370333	6.795611814	3.615343192	0.057248909	0.604001724	6.86330198	6.676259702	6.853123303	7.173478605	6.503747335	7.186955197	6.665894691	6.47751726	7.316435111	6.48487164	7.038199724	6.939765257	6.455222573	6.785184238	6.634605168	6.846439311	6.703613137	6.49045626	6.40391482	6.925186824
ENSMUSG00000062203	Gspt1	-0.145005555	6.808444919	3.611643174	0.057376403	0.604169155	7.04720926	6.867035926	6.796192948	6.858359128	7.112365654	6.936603322	6.646600969	6.958518552	6.485977822	6.704162246	6.880454016	6.805303675	7.005004066	6.549905263	6.922819153	6.559073806	6.901235964	6.478159003	6.556858405	6.86428538
ENSMUSG00000029361	Nos1	-0.282365344	4.993327481	3.611486522	0.057381807	0.604169155	3.84796803	5.327328014	5.004566897	5.42256545	5.297742714	4.917245984	5.203510016	4.657452329	5.340764365	4.837579608	5.378677138	4.764814944	3.801337004	5.06732689	5.472627878	4.338000364	4.977722894	5.270859992	4.710410527	4.877933543
ENSMUSG00000022555	Dgat1	0.189756017	5.813587511	3.609904983	0.057436401	0.604169155	6.039471491	5.559721507	6.077667936	5.651912008	5.684724206	5.498993799	5.818147213	5.874810238	5.607545102	5.930009084	5.763899172	5.534408174	6.071858854	5.954322845	5.574310864	6.243105346	5.599439201	5.618221718	6.074428884	5.749635792
ENSMUSG00000040569	Slc26a7	0.30112393	5.765717125	3.607856507	0.057507195	0.604311927	6.011176718	5.545243601	5.546168291	5.268336005	5.827588764	6.038162523	5.00261112	6.069297176	4.530277545	5.577090995	5.656748887	5.960195597	6.619012348	5.391946976	5.866045872	6.028679424	6.330286719	4.630417908	5.553367911	6.158477206
ENSMUSG00000023809	Rps6ka2	-0.233011367	5.248645812	3.604670118	0.057617499	0.60486919	4.192792697	5.503915023	5.153856539	5.651230028	5.573068686	5.359472781	5.746720909	5.131136352	5.464335654	4.931087089	5.289257531	4.914362683	4.478299096	5.205132656	5.347469186	4.601586045	5.32447503	5.710947642	5.221135524	5.140761309
ENSMUSG00000005836	Gata6	0.325032458	2.591591386	3.601488291	0.057727869	0.605338299	3.339572235	2.57465715	2.382814017	2.352684927	2.254431353	2.12777243	2.979686762	1.926777175	2.326160046	2.563673945	2.515814255	1.976684632	2.992977214	2.940297359	2.31901952	3.273433971	2.681915259	1.837395124	2.772818782	2.410856401
ENSMUSG00000037151	Lrrc20	-0.352086001	4.523949534	3.598710464	0.057824409	0.605338299	3.386300132	4.821784499	3.82395867	4.866858734	4.496693471	4.990764819	4.827651843	4.299147116	5.033141078	4.440942849	4.865374858	4.637458941	3.272613528	4.469226295	4.734758921	2.875684995	4.498522789	5.215365969	4.135545231	4.59163312
ENSMUSG00000087174	5530601H04Rik	0.246315244	3.021885091	3.597014057	0.057883449	0.605338299	3.04170821	3.288680798	2.220103931	2.587535146	2.875738268	3.281528768	2.196845112	2.984906435	2.993596955	2.470906588	2.964007041	3.756620428	3.397271812	3.261805782	3.089509353	2.726228867	3.593976124	2.674324375	2.660000497	3.395175932
ENSMUSG00000027175	Tcp11l1	0.268962024	2.438824319	3.596784104	0.057891457	0.605338299	2.276988155	2.184081034	2.376388473	2.632456151	2.485053162	2.330165655	2.352700231	2.048573036	2.479378311	2.315959809	2.083205477	2.546151295	2.626506183	2.562415013	2.397656339	2.824406071	2.59059315	2.560167198	2.537605684	2.229575544
ENSMUSG00000024942	Capn1	-0.169454926	5.951721865	3.593062081	0.05802124	0.605594254	5.497275587	6.168737002	5.928084631	6.070872994	5.920725066	6.00601684	6.273179633	5.768660836	6.253412827	6.214770809	5.951539016	5.723724644	5.411327805	5.921018455	5.990509902	5.548701972	5.716106841	6.427894186	5.81977991	5.943999181
ENSMUSG00000041609	Bicdl1	0.209952349	6.89661625	3.592269084	0.058048931	0.605594254	6.996653777	6.330295987	7.312868413	6.743717583	6.680070471	6.705016924	7.058905994	7.005475731	6.84200192	7.147212298	6.614072161	6.439581566	6.925904594	7.126920867	6.429059954	7.524802244	6.859667715	6.457237897	7.226938532	6.811109408
ENSMUSG00000040720	Virma	-0.132263278	6.723547768	3.59115198	0.058087963	0.605594254	6.419595188	6.732932948	6.86779922	6.83842654	6.906864868	6.728489618	6.681455599	6.889750723	6.570285327	6.909283127	6.693024999	6.664200336	6.885933873	6.617733598	6.659552626	6.649908619	6.663563038	6.661863416	6.647254926	6.672716062
ENSMUSG00000024501	Dpysl3	-0.382121675	4.774335415	3.588677884	0.058174509	0.605898408	3.347466079	4.948218284	4.198273035	5.211181348	5.043498103	5.100010774	4.797978716	4.646470053	5.261622129	4.145211497	5.229973322	4.820225733	3.712715558	4.69944812	5.468990467	3.501274102	4.798028993	5.209967773	4.254845647	4.942488328
ENSMUSG00000053801	Grwd1	-0.199682769	3.209862904	3.586161676	0.058262668	0.606056771	3.108263891	3.343260212	3.526045877	3.484254424	3.052671167	3.041228332	3.307095124	2.967362182	3.645681224	3.490395105	3.207628107	2.822383486	3.122461261	3.17500196	2.712667024	3.468245958	3.007323128	2.938636837	3.30624511	2.901269295
ENSMUSG00000066979	Bub3	-0.14020034	5.368017422	3.583655838	0.058350605	0.606056771	5.564852349	5.36408704	5.318760893	5.50035967	5.338668029	5.36869526	5.434109303	5.344930881	5.488009374	5.315073487	5.418269972	5.204721112	5.281783639	5.468862726	5.413299261	5.207619007	5.319150936	5.307968344	5.310407578	5.332818564
ENSMUSG00000090553	Snrpe	0.210521437	4.997836847	3.581497858	0.058426447	0.606056771	6.118867073	5.098572182	4.415967291	4.846746228	4.953129614	5.031981986	4.191113016	4.788110336	4.298645667	4.419590045	5.193927245	5.537891888	5.055455334	4.507125388	5.432102878	4.880224911	5.312021442	4.468055418	4.629139948	5.248519549
ENSMUSG00000026965	Anapc2	-0.142460654	6.530464544	3.579133786	0.058509653	0.606056771	6.254140194	6.544160005	6.616343635	6.627519121	6.489839125	6.532480224	6.715487989	6.504377213	6.704586574	6.93729265	6.50429589	6.318214133	6.291233867	6.596795391	6.268843506	6.470117627	6.301777996	6.717134305	6.563064282	6.431657605
ENSMUSG00000030704	Rab6a	-0.150140941	6.665995349	3.578867957	0.058519017	0.606056771	6.802148651	6.842378778	6.392247554	6.698883055	6.932284166	6.965257612	6.339417181	6.588550549	6.560871285	6.241226925	6.810759481	6.970382331	6.715672459	6.377503121	7.02172298	6.234202567	6.776645484	6.560526933	6.345589405	6.738429467
ENSMUSG00000004266	Ptpn6	-0.140294974	4.818709729	3.577816652	0.058556066	0.606056771	4.588795862	4.857379763	5.141594468	4.903973372	4.828264074	4.656136956	5.034466824	4.742424753	4.956890823	5.094437812	4.86995111	4.465198571	4.587001124	4.820281938	4.614795031	4.692789635	4.672828652	4.962806035	4.936293758	4.692677473
ENSMUSG00000021097	Clmn	0.264769117	3.381042618	3.576067011	0.058617779	0.606056771	3.60621357	3.246346989	3.414439808	3.174490765	3.358446949	3.241927699	3.430100176	3.311247322	3.188469329	3.596667216	3.236266115	3.148301945	3.309342698	3.876928446	3.267566449	3.968771181	3.392423244	2.772803147	3.535615785	2.968949
ENSMUSG00000028461	Ccdc107	0.169271215	5.208139016	3.572766747	0.058734375	0.606056771	5.698925838	5.198175434	5.518715426	4.974365377	4.903633414	4.821983702	5.166391147	5.121254374	5.102026774	5.168186668	5.070139743	5.123580021	5.134340623	5.44855471	5.148088247	5.584868576	5.008921121	5.15062453	5.430222348	5.016324405
ENSMUSG00000027806	Tsc22d2	-0.158159828	5.612851381	3.572763844	0.058734477	0.606056771	5.500819151	5.726844505	5.526716174	5.551691962	5.722085865	5.756043536	5.54884105	5.516088444	5.643665754	5.547866784	5.652770917	5.77333501	5.663837528	5.573486636	5.651756049	5.537889869	5.676406873	5.614140603	5.412001561	5.608225881
ENSMUSG00000031256	Cstf2	-0.147092244	4.575731415	3.570696309	0.058807647	0.606056771	4.637898304	4.669911894	4.621472721	4.502592777	4.727561149	4.910946894	4.378435805	4.671063645	4.258974038	4.436043255	4.607608445	4.691635887	4.782545079	4.482604522	4.679175213	4.550861546	4.610269154	4.279932574	4.334397871	4.517288318
ENSMUSG00000033307	Mif	-0.206799652	4.402810688	3.569317713	0.058856489	0.606056771	4.588795862	4.328155054	4.279720313	4.670844685	4.076650006	4.457236505	4.532242752	4.021640656	4.844292208	4.358754639	4.780418505	4.24843757	3.538034702	4.520158311	4.540491949	3.518975758	4.256329585	4.933627642	4.215464466	4.49163027
ENSMUSG00000027082	Tfpi	-0.391074046	10.0026303	3.566666948	0.058950524	0.606056771	9.631029024	10.69403272	9.247691793	9.865041005	10.42173508	10.31893514	9.087100918	10.00532403	10.1899975	10.468098	10.110161	10.26062214	9.561270835	9.418685302	10.40369273	8.810428067	9.425337999	10.63655006	9.796139172	9.934875119
ENSMUSG00000018849	Wwc1	0.249383628	6.95628815	3.564466414	0.059028709	0.606056771	7.043569554	6.521410907	7.384058425	6.726015388	6.963818507	6.666896932	7.231623295	7.031562403	6.636556014	7.226202501	6.686554094	6.371901945	7.128757773	7.083366866	6.532879239	7.662405166	6.868806728	6.507608208	7.288408653	6.76068014
ENSMUSG00000052544	St6galnac3	0.414406613	2.786760161	3.562956307	0.059082427	0.606056771	4.294295097	2.64151789	2.698283903	2.311841749	2.674032724	3.071666389	2.107511725	2.619757129	2.420029052	2.445126996	2.584247545	2.639907871	2.875421478	2.488557913	2.700310266	3.198520033	2.887738922	1.436393044	2.914163899	2.83025765
ENSMUSG00000036552	Ermard	0.225059892	2.807051867	3.561403608	0.059137713	0.606056771	2.961683813	2.78643781	2.826377627	2.713089364	2.769225036	2.583520189	2.548697241	2.922544799	2.54335193	2.716960289	2.660188201	2.822383486	2.931474687	2.58385445	2.807886377	3.011101288	2.77818397	3.002477261	3.071030973	2.943939698
ENSMUSG00000035376	Hacd2	0.258715202	4.918231088	3.558847871	0.059228835	0.606056771	5.647101721	4.777877474	4.9120841	4.788396046	4.850202929	5.008573701	4.513237989	5.091195703	4.507292831	4.688993067	4.653453719	4.834460585	5.301668673	4.836746477	4.853900552	5.17728425	5.167429363	4.101941525	4.879077297	5.094162394
ENSMUSG00000040390	Map3k10	0.188757079	3.746551709	3.557602252	0.0592733	0.606056771	3.726106384	3.588907333	3.963387278	3.922123157	3.388742676	3.345206707	4.030276688	3.297272049	4.015074714	3.714651397	3.477258565	3.612074136	3.436540654	3.974846256	3.40335258	4.264700267	3.412561208	4.069521467	3.889112554	3.748059455
ENSMUSG00000046516	Cox17	0.171667632	4.185782202	3.557600415	0.059273366	0.606056771	4.346432485	4.163501201	4.178095804	3.897030228	4.159812807	3.951608246	3.889986723	4.159350645	4.030038083	3.948230298	4.049136743	4.36677375	4.325306533	4.218191652	4.344006616	4.499774935	4.263738958	4.261785927	4.310989383	4.177993494
ENSMUSG00000031378	Abcd1	-0.154325092	5.538954533	3.552888604	0.059441886	0.606056771	5.118016487	5.51435869	5.71035497	5.539213417	5.650125865	5.289977383	5.814623368	5.596750714	5.559366158	5.989184873	5.526577706	5.293955366	5.466573805	5.619196026	5.161671891	5.581362648	5.31023355	5.636445202	5.712204922	5.355123059
ENSMUSG00000056501	Cebpb	0.212634248	6.440719019	3.551079682	0.059506718	0.606056771	6.612092539	6.142045948	6.82567608	6.667862981	5.923831845	5.806685847	6.960296518	6.083617197	6.591034772	6.641341304	6.022107503	5.992292427	5.704621055	6.768117053	6.192598025	6.529541893	6.182729208	7.063117492	6.822337557	6.179163767
ENSMUSG00000042396	Rbm7	0.129625716	6.090911042	3.550063913	0.059543157	0.606056771	6.475593118	6.047620324	5.766102494	5.901709625	6.14849673	6.152038377	5.670014118	5.974779857	5.835449586	5.650132233	6.025187961	6.479984218	6.301905367	6.006854476	6.334280554	6.069793167	6.278192538	5.965193964	5.979874147	6.37431116
ENSMUSG00000098332	2310009A05Rik	0.20244102	3.107373606	3.548639165	0.059594306	0.606056771	3.875526197	3.246346989	2.687942899	2.917481764	2.875738268	2.834893373	2.659704814	3.069563356	2.826529052	2.593316563	3.006190572	3.53048721	3.136156425	3.17500196	3.595755383	2.884815731	3.125903614	3.116502329	3.130186325	3.299835573
ENSMUSG00000037405	Icam1	-0.406879085	4.666801634	3.547656906	0.059629597	0.606056771	3.767881147	5.025353033	4.123507724	5.282497969	4.830473033	4.956513964	4.895938635	4.170893327	5.373397058	3.631372927	5.054143279	4.522590924	3.35690413	4.799051595	5.10889183	3.209463146	4.75923933	5.22610214	4.172815394	4.578151487
ENSMUSG00000026786	Apbb1ip	-0.331502928	2.922143154	3.54640757	0.059674516	0.606056771	2.191861262	3.202733305	1.580381079	3.163054386	3.400685049	3.187376444	3.0194128	3.187905615	3.072805336	3.166777627	3.071219199	3.36775903	1.53320404	2.842888819	3.136125866	1.248993583	2.87811612	3.560076232	2.678410957	2.716722683
ENSMUSG00000029484	Anxa3	0.237798517	7.332567098	3.536888657	0.060017945	0.606056771	7.960996633	6.967095816	7.417693698	7.088373091	7.264295635	7.302546108	7.086928691	7.637741845	6.999488523	7.284151185	7.070863853	7.401723189	7.870990408	7.201341615	7.166866166	7.622706305	7.322580338	6.953926897	7.188651644	7.291412731
ENSMUSG00000045039	Megf8	0.137448924	5.338420876	3.536701544	0.060024716	0.606056771	4.672873478	5.20739999	5.52308497	5.386141038	5.29933842	5.022274649	5.700882556	5.091195703	5.436528198	5.649426882	5.054143279	5.054726071	4.915551298	5.570804844	4.859468077	5.771195998	5.115139342	5.744938935	5.636541459	5.337627214
ENSMUSG00000024219	Anks1	0.136364121	5.161393418	3.532514649	0.060176457	0.606056771	4.688495245	5.012780244	5.296812246	5.271001984	5.200327897	4.927683732	5.543741823	4.997068825	5.193475978	5.314183679	4.99252542	4.666394083	4.812706072	5.296700792	4.900553439	5.561570436	5.117185936	5.369788793	5.467752959	5.112982959
ENSMUSG00000062937	Mtap	-0.190954529	3.80265082	3.531447458	0.060215199	0.606056771	4.059778791	4.045015569	3.908776684	3.7796247	3.968477591	4.003842135	3.719575163	3.776737148	3.807850706	3.59959146	3.909417868	3.744610489	3.661548876	3.468032785	4.13954275	3.399830902	3.969647279	3.610113813	3.409041503	3.827692566
ENSMUSG00000028134	Ptbp2	0.167358233	4.093932726	3.531099164	0.060227849	0.606056771	4.152809366	4.097558133	3.420698454	3.599036113	4.194527126	4.451461073	3.606745273	4.208715291	3.579414301	3.455311224	4.061192279	4.697877931	4.292048496	3.778091208	4.516024345	4.031780103	4.583873641	3.898859105	3.894372192	4.485865977
ENSMUSG00000021377	Dek	0.147737809	6.083533689	3.530307258	0.060256621	0.606056771	6.548455919	6.168737002	5.46673485	5.845583633	6.251003313	6.294341281	5.435027604	6.112835487	5.474398907	5.63168008	6.055636093	6.464507943	6.369409987	5.839438727	6.376636016	6.200776177	6.46253386	5.768081478	5.829422747	6.28833755
ENSMUSG00000030960	Eef1akmt2	0.165385794	4.248634784	3.52559599	0.060428096	0.606056771	4.660253119	4.354966185	3.97831496	4.136107308	4.208182298	4.324508513	3.810129724	4.256446562	3.850621824	3.730745388	4.112299263	4.614545631	4.412296641	4.269811853	4.43257775	4.41407625	4.346319118	4.2978538	4.034357442	4.377964846
ENSMUSG00000029166	Mapre3	0.184606624	3.738541295	3.524616208	0.060463822	0.606056771	3.859054546	3.42144283	3.788100128	3.668084248	3.724264365	3.515409938	3.876529835	3.475392449	3.715222781	3.899230247	3.739778669	3.36775903	3.573697819	3.894193388	3.568820336	4.178221778	3.59984253	3.983552168	3.995728216	3.557863874
ENSMUSG00000025934	Gsta3	0.408075823	2.532064309	3.522090486	0.060556022	0.606056771	3.955176341	1.810743233	2.635095927	2.219169977	2.561513434	2.462397302	2.391062406	2.440629961	1.991029376	1.926432595	2.067354026	2.132273839	2.808574903	2.394629171	2.072871666	3.387035568	2.788494489	1.76561976	2.496693134	2.270384871
ENSMUSG00000043671	Dpy19l3	-0.259851993	3.632353801	3.52194073	0.060561494	0.606056771	2.898610875	3.93825514	3.350313085	3.946787093	3.842804763	3.735746228	3.913897264	3.594462046	3.905746249	3.201838139	3.896018723	3.605448707	3.253892231	3.452577067	3.985124524	2.582111389	3.651593605	4.139339898	3.270284902	3.541285014
ENSMUSG00000024948	Map4k2	0.2310002	3.327556227	3.521126195	0.060591263	0.606056771	2.739741314	3.157759938	3.718681753	3.047561509	3.250405962	2.88717129	3.638982209	2.967362182	3.210529593	3.448839649	2.938091894	3.278950549	3.303285739	3.372712724	3.011640669	4.105882454	3.227917105	3.606009665	3.44890835	3.338730992
ENSMUSG00000056737	Capg	-0.283757775	6.501281247	3.521025042	0.060594961	0.606056771	5.820174599	6.690144663	6.41005138	6.798639785	6.321015216	6.555546491	6.744667989	6.231495819	7.092409919	6.454101348	6.819657659	6.51221952	5.662655173	6.601620641	6.625648115	5.421930804	6.328521334	7.177470941	6.210320562	6.359414146
ENSMUSG00000041355	Ssr2	-0.207655307	8.424559264	3.52084677	0.060601478	0.606056771	8.522806794	8.791691517	8.38625618	8.438102154	8.349245223	8.409447424	8.654148194	8.448489581	8.633039425	8.203454055	8.485679495	8.540985102	8.137361561	8.3542812	8.443319583	7.616039423	8.316709434	8.667405004	8.313583795	8.417970371
ENSMUSG00000061689	Dlgap4	0.228382086	6.678159691	3.520202245	0.060625049	0.606056771	6.711777695	6.460990521	7.0784041	6.583156975	6.639701628	6.35824021	6.823224991	6.668761001	6.636556014	7.00640374	6.515292015	6.209915323	6.663430696	6.835206797	6.144382399	7.218487117	6.541619374	6.43947276	6.930937208	6.58174314
ENSMUSG00000005698	Ctcf	-0.126040437	5.764123414	3.520138806	0.06062737	0.606056771	5.525383349	5.809129259	5.613964586	5.787806106	5.935166467	5.869753741	5.806840476	5.892347755	5.760421123	5.743644562	5.856738522	5.734391551	5.808768929	5.656773256	5.892084191	5.677101879	5.754743543	5.721419097	5.692714739	5.676873022
ENSMUSG00000055368	Slc6a2	-0.178924536	7.554530187	3.518055968	0.060703611	0.606056771	7.180230087	7.948102216	8.035842076	7.5148929	7.670049493	7.477204329	7.52216026	7.675372372	7.448530791	7.944519024	7.524568066	7.213050308	7.64208602	7.384550388	7.167988338	7.677589816	7.317249235	7.291430944	7.609258039	7.422798661
ENSMUSG00000025577	Cbx2	-0.386563036	4.562128898	3.516910599	0.06074558	0.606056771	3.468224705	4.926039218	4.343699045	5.050820201	4.888871254	4.541203218	4.953468564	4.079945092	4.935857916	3.966467783	5.033895003	4.244178708	3.094674635	4.627288148	4.961362675	3.370880145	4.577941806	5.321797948	4.172815394	4.462575693
ENSMUSG00000024592	C330018D20Rik	0.172348111	4.062620877	3.51683901	0.060748204	0.606056771	4.572049845	4.121177852	3.460730948	3.640860257	4.166822817	4.259889491	3.616492213	3.911277466	3.819380892	3.358507231	4.008208145	4.694760285	4.106242047	3.911254159	4.598240851	3.905129609	4.195643475	3.961234846	3.904834291	4.301269437
ENSMUSG00000042505	Sdhaf3	0.421876652	2.275460865	3.516460373	0.060762085	0.606056771	2.961683813	2.563206115	2.003709926	1.659571329	2.427846171	2.439239205	1.754251577	2.38885254	1.621146001	1.63869845	2.246961461	2.900234682	2.536426278	2.294156541	2.501009242	1.916368256	2.542668696	2.008841944	1.682013695	2.656418776
ENSMUSG00000042810	Krba1	0.168474476	4.613925255	3.515769067	0.060787439	0.606056771	4.005933788	4.460578989	4.705893824	4.502592777	4.556631552	4.321345386	4.848479387	4.519802622	4.597112987	4.671034377	4.423749597	4.51200233	4.604347721	4.760345333	4.476716702	5.002708031	4.532658143	4.957983767	4.875092285	4.564542682
ENSMUSG00000022905	Kpna1	-0.13690652	6.735646787	3.513897499	0.060856134	0.606056771	6.685549835	6.923541345	6.602301948	6.693924712	6.993200176	6.955089145	6.337945067	6.950727598	6.420294748	6.578997396	6.822611563	6.987681411	7.056776782	6.334409267	7.051821753	6.264250506	6.917181259	6.442352942	6.438080926	6.806491973
ENSMUSG00000074884	Serf2	0.147713791	7.55488488	3.513894215	0.060856254	0.606056771	7.8580404	7.594074573	7.504408301	7.516204365	7.378527594	7.459689163	7.454712146	7.312991914	7.739429137	7.417520822	7.54008489	7.736760031	7.222811762	7.64786564	7.658653088	7.34751198	7.394374785	7.87958225	7.671661206	7.551513839
ENSMUSG00000000934	Top1mt	-0.268867453	3.838636794	3.5127094	0.060899785	0.606056771	3.503978844	4.251746961	3.91986543	4.011985012	3.829613746	3.814349372	4.140218807	3.677728584	4.142172395	3.468167931	4.198508671	3.631769796	2.782686729	3.796572598	3.974901818	3.072326434	3.668439499	4.53434492	3.620583243	3.713947378
ENSMUSG00000020952	Scfd1	0.151764086	6.742445705	3.511499937	0.060944256	0.606056771	6.961081044	6.803368243	6.403746272	6.676267476	6.721722462	6.835464607	6.388595735	6.716800444	6.536190696	6.247765838	6.74688646	7.209777964	6.951788146	6.634096823	7.087842162	6.334243918	6.867591533	6.719035702	6.646475847	6.955221406
ENSMUSG00000029071	Dvl1	0.130521354	6.033899568	3.509398504	0.061021606	0.606255111	5.75934508	5.979257724	6.243956328	6.004073271	5.83750718	5.844636131	6.130817813	5.76612638	6.18876309	6.244500086	5.854431159	5.92603965	5.753197874	6.323829866	5.765843718	6.33466046	5.780799195	6.305425999	6.259553616	6.044476094
ENSMUSG00000027942	4933434E20Rik	0.129447004	6.237279988	3.505461048	0.061166818	0.606797819	6.573911973	6.254894257	6.050682443	6.146378469	6.110826565	6.247616152	5.91873615	6.133630159	6.140744063	5.972926498	6.237505746	6.539411998	6.267319394	6.159824255	6.418726456	6.086707661	6.353042286	6.254551807	6.252914869	6.43689544
ENSMUSG00000028576	Ift74	0.190641017	4.381571944	3.50480241	0.061191145	0.606797819	4.912545896	4.317971015	4.110015945	4.21206107	4.51603614	4.39841462	3.829814115	4.516790515	3.886691362	3.865613837	4.310479111	4.694760285	4.856797265	4.256522761	4.604885334	4.493819587	4.604445078	3.881986133	4.183596443	4.561805449
ENSMUSG00000021192	Golga5	-0.160126244	6.184426822	3.501066838	0.06132931	0.607443797	6.027237543	6.180963394	6.005074418	6.202851222	6.231076393	6.186345935	6.281372285	6.211142809	6.34201604	6.260755419	6.271627783	6.333328922	6.065610275	6.104034697	6.326261408	5.876219134	6.198279567	6.286958406	6.117231948	6.084122011
ENSMUSG00000032673	Prorsd1	0.173029902	3.956452345	3.499066958	0.061403415	0.607443797	4.568677189	4.073545267	3.343740811	3.840718291	3.964460179	3.893157403	3.41900381	3.746199071	3.538142096	3.287747852	3.927091983	4.450486508	4.078138194	3.953043753	4.398564095	3.726204628	4.13633413	3.993012054	3.859836706	4.237521466
ENSMUSG00000022682	Rrn3	-0.135651912	5.227496091	3.495468979	0.061536976	0.607443797	5.328073846	5.296539822	5.30360131	5.262989221	5.473402105	5.382419371	4.981395501	5.355085198	5.034378385	5.279957782	5.334660013	5.277378474	5.32577219	5.006443481	5.263870892	5.125264369	5.204477314	4.922119183	5.106843117	5.153543742
ENSMUSG00000022257	Laptm4b	0.219237609	5.252513539	3.493922007	0.061594497	0.607443797	5.925441456	4.903513855	5.004566897	5.275434364	4.963230994	5.386965214	4.931512206	5.385126243	5.084215438	4.875471644	5.393056049	5.438884454	5.553343947	5.151100678	5.154896056	5.493812469	5.319150936	4.652474172	5.268488784	5.344013916
ENSMUSG00000029178	Klf3	0.173310449	5.423923811	3.49383541	0.061597719	0.607443797	5.643900222	5.173911853	5.096372013	5.132250587	5.528864636	5.602946457	5.313459347	5.529600219	5.231731616	5.31951431	5.309613011	5.637050382	5.667378788	5.223461878	5.565821943	5.696677333	5.645543664	5.022532572	5.366363231	5.48649635
ENSMUSG00000079215	Zfp664	0.141667921	5.923728681	3.492293801	0.0616551	0.607443797	5.739985003	5.728126914	5.714818511	5.921075325	6.035276061	6.005031459	5.818850951	5.941471723	5.889095427	5.831462831	5.821734501	6.056850446	5.960805334	5.859354781	6.181528027	5.966069741	6.042234955	5.932791082	5.912777374	6.022744828
ENSMUSG00000025854	Fam20c	0.266822055	3.648665102	3.491441611	0.061686845	0.607443797	4.069356487	3.22470495	3.457690656	3.744247328	3.045082444	3.726210802	3.824217356	3.311247322	3.945749901	4.015463715	3.37794325	3.638275713	3.253892231	3.832839934	3.410955564	4.105882454	3.25790792	3.547290886	3.706815029	3.786081926
ENSMUSG00000066798	Zbtb6	0.152742619	4.608989186	3.48863873	0.061791376	0.607443797	4.969920966	4.757925932	3.775946447	4.264729905	4.843656231	4.910946894	3.692184124	4.613012529	4.076423459	3.673612977	4.697886902	5.232935612	4.919516446	4.260966073	5.201671898	4.142505472	5.0735857	4.379464566	4.293180344	4.96338026
ENSMUSG00000037754	Ppp1r16b	0.275832724	3.114942407	3.488449484	0.061798441	0.607443797	2.763536432	2.468170771	3.398673366	2.823752377	3.25699029	2.929334199	3.491416707	3.210452228	2.904382425	3.130843804	2.606355816	2.727941505	3.368553469	3.372712724	2.584061607	3.807677359	3.242990442	2.666463176	3.310185916	3.24628804
ENSMUSG00000023951	Vegfa	0.169460264	7.130701664	3.485141123	0.061922081	0.607443797	6.86054646	6.457128893	7.242405743	7.119523521	7.059673142	6.969305015	7.389413844	7.186492503	7.196660322	7.149708372	7.083232653	7.069391447	6.966715093	7.150760732	7.046950359	7.494366494	7.038230573	7.233083183	7.255831621	7.345331629
ENSMUSG00000025266	Gnl3l	-0.157500536	5.476920309	3.484229841	0.061956184	0.607443797	5.078248556	5.450531636	5.517985881	5.668183553	5.660096061	5.619780926	5.481991329	5.419401358	5.490716127	5.702074283	5.408866316	5.412558942	5.369908767	5.346678325	5.579380343	5.124300973	5.345577075	5.716668765	5.511195431	5.441044759
ENSMUSG00000042207	Kdm5b	-0.144005311	6.262430488	3.483861839	0.061969962	0.607443797	6.10263421	6.297845507	6.524892505	6.253606461	6.431370775	6.168854247	6.446663502	6.388866133	6.205885656	6.535376957	6.190716818	5.985929934	6.379520579	6.113893508	6.061065088	6.342137712	6.151116436	6.087248044	6.418135045	5.95133815
ENSMUSG00000022037	Clu	0.520143928	3.981182865	3.481967624	0.06204093	0.607443797	5.947682239	3.063375369	3.460730948	3.108452164	3.733736782	4.352668835	3.245615585	2.38885254	3.043609433	3.564103141	4.613078237	4.165287724	3.628017301	3.61758228	3.911996034	3.023555945	4.653216053	2.964512981	4.181446668	4.213306674
ENSMUSG00000025127	Gcgr	0.317160847	5.761348828	3.481418115	0.062061534	0.607443797	6.260425259	5.128016408	6.31034789	5.395944486	5.623621482	5.561991753	5.743759327	5.8677351	5.098482056	5.971798448	5.38188486	5.204721112	5.85918532	5.734714598	5.274328975	6.724912885	5.71745651	4.956372756	6.008047996	5.980326298
ENSMUSG00000056204	Pgpep1	0.277542791	3.925784133	3.474362296	0.062326741	0.60877325	4.893801074	3.774129799	4.0466798	3.736552264	3.636091794	3.662645239	3.749411886	3.956440795	3.813627318	3.96192998	3.688887254	3.676706884	3.990384514	4.150356814	3.356873535	4.259444603	3.701552417	3.70142359	4.13776445	3.863698427
ENSMUSG00000039117	Taf4	0.15664302	4.421024419	3.471283239	0.062442852	0.60877325	4.269581113	4.286980321	4.196450358	4.334358881	4.462919055	4.253265505	4.712704497	4.455188796	4.28207459	4.42454574	4.423749597	4.335086793	4.392463068	4.371935165	4.491134609	4.562288785	4.482735637	4.566381379	4.458542722	4.545272081
ENSMUSG00000052854	Nrk	-0.32588116	10.2597397	3.469461158	0.062511671	0.60877325	9.334177498	10.71669929	9.950549205	10.21053115	10.65916679	10.38608854	10.35565731	10.41422913	10.1646554	10.18922095	10.28031757	10.48005362	10.14277425	9.903821302	10.46055046	9.344049254	10.35676174	10.68416806	9.985781284	10.32464405
ENSMUSG00000045629	Sh3tc2	0.246262758	5.855506744	3.468006598	0.062566667	0.60877325	5.892098664	4.954806056	6.205959363	5.665484341	5.722085865	5.710829128	6.049207104	6.115824569	5.467087146	6.086196395	5.492855132	5.55518538	6.217462322	6.129164281	5.418966124	6.591154527	5.850116818	5.15765165	6.056359197	5.748432607
ENSMUSG00000014470	Rnf166	0.159820434	4.544167512	3.467398545	0.062589672	0.60877325	4.707020783	4.441942824	4.594044894	4.407258614	4.191093043	4.219681543	4.702063392	4.350804673	4.597112987	4.722913048	4.650796892	4.424373774	4.489011796	4.763480338	4.44002866	4.769970388	4.207218273	4.64249038	4.88701445	4.374849299
ENSMUSG00000037349	Nudt22	-0.180490227	4.015062805	3.46547628	0.062662459	0.60877325	4.059778791	4.121177852	4.493720364	4.064152571	3.868830389	4.046609298	4.140218807	3.869385175	4.226865061	3.783131194	4.24152235	3.551320554	3.770934858	4.089203938	3.964606158	3.966622745	3.904780548	4.113552314	3.950996957	3.752867428
ENSMUSG00000074890	Lcmt2	-0.176716468	3.593882801	3.464868173	0.062685504	0.60877325	3.599618758	3.537169387	3.635027669	3.845495819	3.44748986	3.711788442	3.725592077	3.588736276	3.702825646	3.662469336	3.581379958	3.55819868	3.380109497	3.668640959	3.448380837	3.437549784	3.490414541	3.606009665	3.636364649	3.496120074
ENSMUSG00000023921	Mut	-0.156072504	4.609234049	3.464785637	0.062688633	0.60877325	4.582120763	4.607174815	4.676120465	4.573417671	4.792452844	4.808492024	4.365007209	4.765448376	4.432306622	4.394552963	4.540300388	4.755867999	4.895560424	4.357484946	4.956175491	4.321283154	4.601524199	4.566381379	4.31883449	4.662333815
ENSMUSG00000024135	Srbd1	-0.201961074	3.472386643	3.462968555	0.06275755	0.60877325	3.224268156	3.616868624	3.445465011	3.421648128	3.610611797	3.49309385	3.695253381	3.600165182	3.506394152	3.665263326	3.471247686	3.375567887	3.485507743	3.417184148	3.448380837	3.060287504	3.337305878	3.666378671	3.470198332	3.2598624
ENSMUSG00000030282	Cmas	-0.171359588	6.475257704	3.460993416	0.062832555	0.60877325	6.58814016	6.755119051	6.298501736	6.673247495	6.494722265	6.583540184	6.36806762	6.381433654	6.625514913	6.393049467	6.651765175	6.621330878	6.14480406	6.339144803	6.724298409	5.752612369	6.431619384	6.65592032	6.306175592	6.381314309
ENSMUSG00000056919	Cep162	-0.196192277	3.613088111	3.4589682	0.06290956	0.60877325	3.04170821	3.594543113	3.802550672	3.76204445	3.885923585	3.590905049	3.603481604	3.786774531	3.652143534	3.659669924	3.536028838	3.631769796	3.694318769	3.655201022	3.692506783	3.468245958	3.540076545	3.758003946	3.349013012	3.299835573
ENSMUSG00000032262	Elovl4	0.353716048	2.381230812	3.458137183	0.062941187	0.60877325	3.24131519	1.000802865	1.123848259	2.063850673	2.159223999	2.540642837	2.088961538	2.90422061	1.438808716	2.101671899	2.681171036	2.518205183	2.655324855	2.336873615	2.335093525	2.95151417	2.77818397	1.417782515	2.720476495	2.51641218
ENSMUSG00000059810	Rgs3	0.309791642	4.106764995	3.457991642	0.062946728	0.60877325	4.415646679	3.774129799	4.483293265	3.984093578	4.072923177	3.967882567	4.351452445	4.135984481	3.772696714	4.139194883	3.541776306	3.644752423	4.187410923	4.185841768	3.615631706	5.098043076	4.095395175	3.431464548	4.200680278	3.949967586
ENSMUSG00000062609	Kcnj15	0.478997435	3.688664364	3.45213465	0.063170136	0.60995996	5.213969412	2.944839211	1.96996614	3.018241764	3.525913212	3.351422605	4.051988185	3.239976515	3.40673005	3.499817196	3.673263055	4.318978448	2.875421478	3.102581367	4.166742471	1.576540826	3.786308751	4.320573024	4.172815394	3.541285014
ENSMUSG00000036061	Smug1	0.16118048	4.45162243	3.451747208	0.063184944	0.60995996	4.400550161	4.334904693	4.291721049	4.325836832	4.344260926	4.383326623	4.305996849	4.423372631	4.388469477	4.381020038	4.540300388	4.494180122	4.554221984	4.583613294	4.588216392	4.737577177	4.538778721	4.279932574	4.532934593	4.505941039
ENSMUSG00000024145	Pigf	0.224186089	3.447866639	3.446206794	0.063397108	0.611268827	4.175158987	3.627903145	3.024301676	3.366209585	3.424277255	3.537386085	2.627932715	3.506093745	2.780079364	2.695253521	3.434646801	3.744610489	3.876693233	3.270646431	3.985124524	3.425086075	3.515459223	2.938636837	3.241682701	3.781383559
ENSMUSG00000034209	Rasl10a	0.275522804	2.59980582	3.445185829	0.063436288	0.611268827	3.291280045	2.107314715	2.926533769	2.52339208	2.38038904	2.403789783	2.443111392	2.465838096	2.35813316	2.569651393	2.189541382	2.238857697	2.616770597	2.87802416	2.457618489	3.290711568	2.480433779	1.98375564	2.861426319	2.593483821
ENSMUSG00000022912	Pros1	-0.248806652	7.378231625	3.440725325	0.063607762	0.611860028	6.888544095	7.629162407	6.971356148	7.614466674	7.594402481	7.448497303	7.430512745	7.466840219	7.423250487	7.163113055	7.558629176	7.74318756	7.010126305	7.137229386	7.824035765	6.212155717	7.369264745	7.729679562	6.989861716	7.491291027
ENSMUSG00000031669	Gins3	-0.230704209	2.855827031	3.44057596	0.063613513	0.611860028	2.919943045	3.030489915	3.248439556	2.957751766	2.741320986	2.945860287	2.959405856	3.172676374	2.604608801	2.633818903	2.649581221	2.703332369	3.022772424	2.738424109	2.897208378	2.700603928	2.670811159	2.91228809	2.647595026	2.726532745
ENSMUSG00000069743	Zfp820	0.389411692	2.229418512	3.438322549	0.063700337	0.612137632	2.739741314	2.504546573	1.012234213	1.702336532	2.427846171	2.954052879	0.916083824	1.926777175	1.065502133	0.777968859	2.550436623	2.974099066	2.791367839	1.011304167	3.225069737	1.716082262	2.788494489	1.720775489	1.669796873	2.848340926
ENSMUSG00000002052	Supt6	-0.167485423	6.878098633	3.433614942	0.063882129	0.612594954	6.021081444	6.807013733	7.100257859	6.958506247	7.105997356	6.829910642	7.256251546	6.913993752	6.981960519	7.227620882	6.745019308	6.506007697	6.783053833	6.864700396	6.589253221	6.917120579	6.711762347	7.075785797	6.966018002	6.717675855
ENSMUSG00000028701	Lurap1	0.267594823	4.060372763	3.43283332	0.063912366	0.612594954	4.192792697	3.382881066	4.192798081	3.866801049	4.180741472	4.023439054	4.000810218	4.260053612	3.807850706	3.858307269	3.483244504	4.124163196	4.546550618	4.176464127	3.88495359	4.773661691	4.168268904	3.320626722	4.277163394	3.827692566
ENSMUSG00000034854	Mfsd12	0.162149105	5.59242798	3.43251553	0.063924664	0.612594954	5.741483498	5.342479174	6.07865777	5.59133981	5.378464358	5.306068318	5.776731671	5.353397767	5.576454881	5.796846911	5.297773911	5.279461032	5.266298752	5.816982462	5.07100215	6.173559143	5.474097988	5.548291886	5.920531762	5.435074339
ENSMUSG00000036438	Calm2	0.199046916	8.745246086	3.431087758	0.063979948	0.612594954	9.078554275	9.004822257	8.469833733	8.463672012	8.741690527	8.740410867	8.264082438	8.793878735	8.347814168	8.288024683	8.693421521	9.198849964	9.027445586	8.551704347	9.001129996	8.676274953	8.872707337	8.655291854	8.569266732	8.977768885
ENSMUSG00000057726	Serpinb9g	-0.233125992	7.510672873	3.429009644	0.064060505	0.612810687	7.095467168	8.256791145	6.963339708	7.500387558	7.778998199	7.751117024	6.528529902	7.531691954	6.995682353	6.716674104	7.791134615	8.199847004	7.792898146	6.873069399	8.181871725	6.342137712	7.815787482	7.361272193	6.531764454	7.949588044
ENSMUSG00000039176	Polg	0.185307335	7.622664749	3.426034809	0.064176012	0.613360055	7.429268332	7.301946766	7.894881859	7.486308569	7.548175347	7.322063287	7.812214868	7.638434871	7.504065342	7.927455534	7.356615113	7.31402885	7.771942567	7.827480107	7.161242174	8.233529441	7.457524759	7.505125119	7.924911552	7.521892701
ENSMUSG00000087497	2810001G20Rik	0.241575587	2.534064285	3.423400599	0.064278478	0.61378391	3.189557631	2.563206115	2.557698948	2.127998514	2.267533653	2.330165655	1.941667213	2.490613325	2.350206066	2.174080586	2.355369301	2.639907871	2.747430297	2.625800551	2.556905275	3.123364542	2.578760457	2.173200051	2.89329963	2.348695595
ENSMUSG00000004791	Pgf	-0.653379996	3.479861202	3.419032226	0.064448785	0.613794547	1.422528951	3.142451779	2.21290934	4.835983821	3.263544705	3.858661946	3.342763345	2.414973521	4.519714699	3.617013538	4.205767268	3.701770449	1.53320404	3.3890432	3.300684918	1.17648804	2.916228116	4.553652035	1.632513146	3.568811542
ENSMUSG00000032508	Myd88	-0.127845189	5.524168815	3.418458938	0.064471171	0.613794547	5.511397919	5.606493244	5.849075722	5.589916999	5.526141569	5.382419371	5.6723523	5.500925433	5.602548739	5.699350748	5.523676399	5.304220026	5.361188813	5.503962403	5.323498764	5.487083153	5.376662463	5.591485744	5.6088131	5.311793861
ENSMUSG00000024283	Wac	-0.134209631	6.127794561	3.41819622	0.064481432	0.613794547	6.070802587	6.173451731	5.900920959	6.131296799	6.405674686	6.224943657	5.841883781	6.291768077	5.741606326	6.085153554	6.315903614	6.308048909	6.36578182	5.786486478	6.438390245	5.776724727	6.311641542	5.975570116	5.880673816	6.209210628
ENSMUSG00000024665	Fads2	-0.278510196	5.107509315	3.415852362	0.064573059	0.613794547	4.265420639	5.349162283	4.955837788	5.391867809	5.073649141	5.268787217	5.555612104	5.21529736	5.352716376	5.068289127	5.093806714	5.111940657	4.415107881	5.134246272	5.118210781	3.708314772	5.050210528	5.751456355	4.94898701	5.114851582
ENSMUSG00000029599	Ddx54	-0.123583385	5.616078863	3.413320635	0.064672185	0.613794547	5.34591541	5.55105221	5.783811799	5.696885538	5.509694343	5.505976186	6.025015945	5.502448925	5.837577459	5.979115055	5.721482781	5.076448306	5.280242608	5.802577217	5.319464685	5.654590446	5.391957541	5.674177293	5.748235723	5.509406678
ENSMUSG00000022111	Uchl3	0.203409771	6.188846005	3.411915882	0.064727256	0.613794547	6.817148864	6.15354549	5.559701277	5.904001481	6.160837998	6.162681707	5.805420882	6.124754833	5.903386419	5.754836687	6.313385842	6.660210031	5.820479281	5.851273993	6.694237228	5.647902031	6.426677021	6.333622628	6.337406178	6.499025173
ENSMUSG00000037279	Ovol2	0.24643048	4.539788931	3.409181387	0.064834602	0.613794547	5.218280713	4.222927322	4.801321559	4.377879824	4.431248849	4.330814036	4.410536999	4.590268524	4.235497571	4.684868552	4.19121337	4.209647499	4.923470726	4.795993024	4.29964405	4.968760937	4.476372085	3.912216825	4.62281643	4.390360185
ENSMUSG00000041775	Mapk1ip1	0.217080976	3.325406047	3.407466569	0.064902016	0.613794547	3.416631873	2.684430043	3.262445551	2.899216719	3.140752373	3.214909893	3.529747067	3.379162396	3.324154561	3.389250788	2.997851963	3.36775903	3.463949511	3.364477639	3.364724775	3.692802038	3.509238694	3.369866637	3.525481885	3.24628804
ENSMUSG00000004040	Stat3	-0.163343907	6.28009235	3.407126	0.064915413	0.613794547	5.678731933	6.292654361	6.221726554	6.542912846	6.43427854	6.402316323	6.5224945	6.095779376	6.571564314	6.25520277	6.476058056	6.061698821	6.006257601	6.328070941	6.224228868	6.138680247	6.287309556	6.406815658	6.152779167	6.204831027
ENSMUSG00000040280	Ndufa4l2	-0.17983319	4.383897116	3.405418063	0.064982646	0.613794547	4.326601994	4.262407611	4.546186439	4.735328945	4.004139581	4.431063023	4.38605354	4.151603897	4.985319336	4.322045382	4.563087107	4.354972549	3.779686756	4.400408515	4.171226317	4.241786143	4.176143356	4.436046111	4.345961209	4.580857911
ENSMUSG00000020850	Prpf8	-0.178853936	7.03533914	3.404669092	0.065012152	0.613794547	6.13947306	7.045827338	7.231321719	7.161794774	7.289403443	6.945362262	7.38917695	7.016713541	7.040706761	7.362203242	7.013077662	6.69026312	6.91898918	7.026763	6.758968394	7.225916152	6.866375313	7.130384413	7.076283761	6.906969134
ENSMUSG00000060147	Serpinb6a	0.337996816	6.703884453	3.403550255	0.065056257	0.613794547	7.886086241	6.255783718	6.12538842	6.723422332	6.145838381	7.033048745	6.157768622	6.20460617	7.003600575	6.354186433	6.705880382	7.149569876	6.493630438	6.621625905	6.772311304	6.56156704	6.599127931	6.736505836	6.485029466	6.762469298
ENSMUSG00000066551	Hmgb1	0.143769242	6.105378719	3.400910512	0.065160442	0.613794547	6.342697958	6.033167328	5.860055518	5.964544178	6.084230002	6.145793312	6.130250949	6.147328602	6.123988478	5.911301803	6.065644324	6.403753974	6.116585247	6.111435114	6.328270377	5.733786234	6.243012711	6.128605028	5.96807463	6.104954648
ENSMUSG00000069255	Dusp22	0.190897645	5.311786647	3.4002515	0.065186479	0.613794547	5.842689408	5.299993359	5.257142702	5.15263276	5.351030387	5.168500463	5.124881475	5.4322473	4.86669267	5.240223229	5.302859712	5.269018049	5.504024594	5.165392231	5.398077892	5.62560764	5.431968972	4.833626536	5.31237365	5.326381998
ENSMUSG00000029617	Ccz1	0.134929067	6.119972098	3.391622611	0.065528433	0.613794547	6.410204214	6.097095157	5.918718328	6.111104802	6.147611158	6.226635375	5.782515336	6.065179498	5.878800204	5.889364721	6.149905356	6.348286998	6.236659203	5.997565477	6.341260928	5.972507937	6.284580495	6.036307045	6.124523709	6.201317748
ENSMUSG00000019978	Epb41l2	-0.171882626	6.44973271	3.388004255	0.065672394	0.613794547	5.684975602	6.725247058	6.383863309	6.537018198	6.5030551	6.531111831	6.741331031	6.56832686	6.476905653	6.360233926	6.491731449	6.513989425	6.241418775	6.35273857	6.410216375	6.070793646	6.407572876	6.736505836	6.362292469	6.545486827
ENSMUSG00000020705	Ddx42	-0.157054998	6.377152209	3.387113204	0.065707898	0.613794547	6.180927435	6.324372852	6.453050417	6.420585467	6.439353069	6.365936251	6.566737446	6.384741706	6.411751033	6.51577355	6.337542185	6.244440199	6.331223512	6.324891304	6.310088142	6.394220206	6.144107824	6.551485199	6.438080926	6.318649736
ENSMUSG00000022265	Ank	0.247878155	6.482133566	3.385045295	0.065790371	0.613794547	6.795671935	6.170624743	6.782589719	6.340779845	6.482834413	6.334902648	6.411171027	6.66536477	6.147620885	6.642050619	6.257726488	6.187910042	6.736050739	6.520095304	6.132934688	6.924887448	6.595462405	5.807038351	6.681504793	6.507584802
ENSMUSG00000054753	AU018091	-0.231838917	4.690128848	3.383932966	0.06583478	0.613794547	4.064575587	4.445065617	5.260635858	4.618773536	4.863207869	4.61280937	4.786512169	4.896369445	4.308906759	5.279046043	4.645468513	4.091346791	4.907588158	4.620388413	4.375434482	5.120440942	4.550942524	4.13079515	4.837358227	4.497371623
ENSMUSG00000026626	Ppp2r5a	0.1475246	5.184141866	3.382488273	0.065892505	0.613794547	5.392441578	5.128016408	5.173446946	5.290403403	5.052988168	5.380900901	4.954749767	5.085108078	5.025694867	4.95526002	4.979879628	5.262715782	5.31828301	5.22118342	5.136670021	5.441400568	5.238718965	5.00860865	5.156938188	5.329603871
ENSMUSG00000031591	Asah1	0.142891036	7.110133766	3.382147798	0.065906117	0.613794547	7.498256479	7.139403055	6.743179679	7.050341092	7.091334814	7.27950517	6.699145581	7.201577353	6.914685935	6.634585365	7.13310234	7.39789419	7.26315635	6.922639432	7.396277497	6.96741084	7.243282038	7.025967957	7.047064164	7.209838736
ENSMUSG00000002266	Zim1	0.290924163	8.525142091	3.381540116	0.06593042	0.613794547	7.812429018	8.285602067	8.523159726	8.307638271	8.788174377	8.388064319	8.461088271	8.831487161	8.031984573	7.878184016	8.202433927	8.61603504	9.021116547	8.66647192	8.622834994	8.912940496	8.774657303	8.466737441	8.576237975	8.651359761
ENSMUSG00000039130	Zc3hc1	-0.182826502	3.935531701	3.375774741	0.066161466	0.613794547	4.175158987	3.860865359	4.170688095	3.94456226	3.940117906	3.832238058	4.032705275	4.05108739	4.11669862	4.062850187	4.016487282	3.421553706	3.924829199	3.905589623	3.834961895	3.920750359	3.640252727	3.989865646	3.886475527	3.752867428
ENSMUSG00000050379	Sep-06	-0.298176183	5.509630443	3.375364215	0.066177951	0.613794547	4.734370551	5.918769518	5.102224639	5.507913259	5.716124853	5.656641561	5.717582823	5.652705113	5.758924936	5.62451978	5.522223555	5.806929981	5.05365239	5.291280701	5.625855762	3.850251111	5.167429363	6.181965698	5.391689269	5.53614843
ENSMUSG00000066357	Wdr6	-0.150911932	4.956180054	3.374933617	0.066195246	0.613794547	4.558511655	5.135767758	5.031398421	5.080505259	4.774208271	4.891882905	5.309458934	4.795585901	5.230652559	5.124188187	5.08792627	4.719514825	4.556770068	4.896510323	4.90863195	4.95906761	4.618961421	5.195017734	5.101168085	4.794119697
ENSMUSG00000026083	Eif5b	-0.160320983	7.137991507	3.373214462	0.066264346	0.613794547	7.252426699	7.219547644	7.34036492	7.08988378	7.440940332	7.157991476	7.158172631	7.391143711	6.98452332	7.200911743	7.043273363	7.015435481	7.413415294	6.897889001	7.011132078	6.86126013	7.126727863	6.96117457	7.016939141	6.979012038
ENSMUSG00000030847	Bag3	-0.142477728	5.603416223	3.367181837	0.066507432	0.613794547	5.363539022	5.792062798	5.692361416	5.710697941	5.603095705	5.543108005	5.884187637	5.300083737	5.917537235	5.884577389	5.555274315	5.328561274	5.391480816	5.711365322	5.265968582	5.500510542	5.40206491	5.87768213	5.553367911	5.474903294
ENSMUSG00000035847	Ids	-0.181018184	4.727508166	3.36430102	0.066623851	0.613794547	4.373745062	5.139627872	4.172543591	4.542858691	5.06804361	4.980775172	4.460097122	4.873004149	4.540763615	4.506287934	4.879060295	4.997680572	4.657546157	4.406437516	5.16841605	4.172640814	4.89902252	4.837132388	4.444268947	4.860219678
ENSMUSG00000031871	Cdh5	-0.205963379	8.889322851	3.363391685	0.066660644	0.613794547	8.088047187	9.148834353	9.070522413	9.109140972	9.052022768	8.930544853	9.072495532	8.777141158	9.173368642	8.914754814	8.942524463	8.549639241	8.657942966	8.90853633	8.826835282	8.768264344	8.730721099	9.16749151	8.768862707	8.715724039
ENSMUSG00000046417	Lrrc75a	0.330379404	3.979901539	3.363168862	0.066669663	0.613794547	4.731357166	3.195334429	4.174396704	3.649081531	3.855876262	3.935148246	4.15589928	4.186141303	3.462946657	4.155183762	3.586949907	3.598792712	4.3460784	3.958525346	3.364724775	4.596037262	4.027376071	3.33061007	4.285194097	3.800085913
ENSMUSG00000047881	Rell1	0.155884869	6.301932711	3.361827202	0.066723996	0.613794547	6.500586874	6.233381015	6.548304474	6.22639313	6.26984509	6.212192144	6.275232162	6.301427259	6.133256993	6.335890351	6.085454877	6.163310142	6.443566797	6.282905387	6.252009733	6.59845755	6.277277659	6.088719415	6.361817912	6.312963634
ENSMUSG00000052684	Jun	-0.187648863	6.555292873	3.361635573	0.066731761	0.613794547	6.062434002	6.541974091	6.585687335	6.683956607	6.49680999	6.700154445	6.925107462	6.229657365	6.869645992	6.845124087	6.63573146	6.301915216	6.057536414	7.061245891	6.377606382	6.209886979	6.175872862	6.778593881	6.687955416	6.278368199
ENSMUSG00000032806	Slc10a3	-0.209166612	3.818819362	3.359488026	0.066818839	0.613794547	3.489783341	3.837290527	3.591308392	4.11251891	3.719504732	4.011712875	3.651677958	3.776737148	4.066781285	3.88970522	4.08106364	4.124163196	3.744356029	3.578956294	3.873993068	3.39344742	3.749838961	4.048504624	3.498104898	3.827692566
ENSMUSG00000031059	Ndufb11	0.149794428	6.140545489	3.351117922	0.067159389	0.613794547	6.754705607	6.185638399	6.197782923	6.048775689	5.609541436	5.991164979	5.848102163	5.769926396	6.405548953	5.834568933	6.088403136	6.354227072	5.849865475	6.423812194	6.108594691	6.310300032	6.012856139	6.255862144	6.140658346	6.149389696
ENSMUSG00000047459	Dynlrb1	0.138426045	6.112423911	3.350519472	0.067183809	0.613794547	6.640480789	6.001700285	5.964417935	6.0273862	6.032400467	6.018765928	5.859775366	6.056908715	6.131523676	5.786618873	6.210697624	6.405661984	6.225492088	6.072152414	6.342255373	5.940573148	6.084688167	6.08060824	5.97429693	6.143909586
ENSMUSG00000033065	Pfkm	-0.193046271	3.952386154	3.350181571	0.067197601	0.613794547	3.566184782	4.283495455	4.420658857	4.155473909	4.008048153	3.763980095	4.186758017	3.756450422	4.044847847	3.892092379	4.112299263	3.375567887	3.532867235	3.888461334	3.654581227	4.023536221	3.801660789	4.164674621	4.081233392	3.795433005
ENSMUSG00000021796	Bmpr1a	0.183145899	7.329891354	3.349722803	0.067216331	0.613794547	7.580096503	7.274999938	7.091948261	7.153390866	7.517313373	7.507440311	6.910655912	7.583353589	6.766205759	7.024468947	7.182685746	7.53712848	7.758723639	7.078340464	7.496602812	7.461177994	7.643672293	6.808368932	7.199315432	7.481185965
ENSMUSG00000023994	Nfya	-0.216010496	3.544509125	3.34687817	0.067332597	0.613794547	2.533774811	3.537169387	3.763689509	3.694804016	3.671024276	3.418086207	3.804455927	3.605845861	3.602955527	3.801025897	3.524464752	3.30371823	3.297203243	3.61758228	3.492046139	3.446827408	3.464927401	3.705265437	3.568890394	3.535716118
ENSMUSG00000028393	Alad	-0.172825408	5.718562713	3.34544643	0.067391196	0.613794547	5.554659734	5.91088585	5.696880888	5.806302838	5.666292624	5.592488291	6.113714256	5.627793829	5.89999662	5.876763933	5.871647098	5.61247938	5.173053208	5.791102174	5.592812507	5.012113472	5.464484528	6.15763662	5.805891654	5.664168276
ENSMUSG00000023571	C1qtnf12	0.246293769	2.873193885	3.345116674	0.0674047	0.613794547	3.468224705	2.418197481	3.032498238	2.759391122	2.130826597	2.403789783	2.814503755	2.608482984	3.170574981	3.150917431	2.857430527	2.186549824	2.825579154	3.047062694	2.842033459	3.421953251	2.625519842	2.91228809	3.089492312	2.726532745
ENSMUSG00000021248	Tmed10	-0.174552089	7.707280404	3.344804877	0.067417471	0.613794547	7.749776633	7.917514813	7.398994268	7.819740309	7.73810793	7.919029435	7.689837842	7.736527161	7.797787899	7.57550081	7.93428847	7.900640965	7.441952135	7.45241199	7.914066292	6.83441314	7.700400184	7.910902907	7.481191326	7.812962799
ENSMUSG00000037568	Vash2	-0.249723336	5.280191719	3.344556116	0.067427663	0.613794547	4.628210603	5.84148371	5.1752989	5.396758441	4.979247516	5.377859158	5.478432516	5.390072826	5.363586078	5.207053242	5.58758484	5.506231415	4.850580424	4.947019273	5.311362529	3.861857553	4.984465258	5.843228515	5.372972051	5.369281688
ENSMUSG00000002320	Tm9sf1	-0.141759374	5.970573815	3.343731959	0.067461438	0.613794547	5.666162942	6.012265743	6.060736019	6.021065398	5.997438711	6.003058674	6.09233673	6.071351616	6.085710586	6.113048992	5.896531238	5.935315319	5.726287174	5.926622851	5.838119733	5.844980851	5.91743095	6.207923716	5.947980986	5.929208283
ENSMUSG00000073155	1810058I24Rik	0.152077394	6.002762051	3.342861006	0.067497152	0.613794547	6.735282749	5.747227492	5.941749075	5.921640988	5.760822646	5.934326567	5.929853744	5.950429353	5.915524168	5.903632132	5.961221466	6.00367468	5.93557407	6.029167561	5.941480186	6.267308444	5.995159907	5.807931926	6.095132898	5.960719441
ENSMUSG00000022131	Gpr180	-0.137388316	5.502730242	3.340425409	0.06759713	0.613794547	5.461352845	5.650444031	5.558282715	5.666834578	5.443407686	5.413943525	5.647214145	5.595323667	5.661392513	5.53722995	5.44458555	5.397297264	5.349479612	5.597401037	5.499620011	5.091156735	5.425376987	5.566358736	5.411084453	5.51507786
ENSMUSG00000027858	Tspan2	0.300190667	3.675204336	3.338418862	0.067679616	0.613794547	4.354288983	3.554622342	3.356855555	3.523538452	3.270069476	3.959768354	2.979686762	3.553896073	3.477575021	3.269502121	3.918281991	3.732499732	4.04222056	3.509701564	3.794845326	4.181930462	4.267429423	2.568627712	3.216706944	3.804723863
ENSMUSG00000029089	5730480H06Rik	0.170970898	3.611648098	3.335751189	0.067789446	0.613794547	3.773751436	3.566141439	3.262445551	3.291150163	3.793836422	3.735746228	3.224526088	3.512156375	3.253663229	3.4292489	3.641497682	3.904280514	3.770934858	3.665292694	3.857394554	3.639854085	3.717828164	3.610113813	3.535615785	3.832242749
ENSMUSG00000031808	Slc27a1	0.174444001	4.070363435	3.335651296	0.067793562	0.613794547	3.744158172	3.633388917	4.076715117	4.140001482	3.780187826	3.991954924	4.244469477	3.938544763	4.128333397	4.362202531	3.831789327	3.977943237	4.02392075	4.351247412	3.698731901	4.605733672	3.876062124	4.11644047	4.151008548	4.254572244
ENSMUSG00000000149	Gna12	0.139183208	6.945157658	3.335097113	0.067816403	0.613794547	6.906689223	6.779445342	7.117216614	6.946604698	6.744743636	6.777785264	7.130946116	6.964610636	7.033918316	7.106162377	6.837875125	6.81538619	6.795513407	7.107314479	6.80441704	7.115594395	6.889309963	6.920854106	7.117346781	6.859835298
ENSMUSG00000024883	Rin1	-0.275779798	3.585389354	3.334343331	0.067847485	0.613794547	2.627521883	3.72359043	3.430035807	3.787094004	3.700307601	3.627221022	3.719575163	3.276051981	4.128333397	3.51847876	3.987300025	3.429077494	2.791367839	3.762507112	3.615631706	2.838572961	3.34431181	4.178559575	3.501555568	3.643203783
ENSMUSG00000032554	Trf	0.813091661	4.422748375	3.333680842	0.067874814	0.613794547	7.201073393	4.028455947	3.092531597	3.892420613	3.690612386	3.487460472	4.423550297	3.149526774	4.327194792	4.228801021	3.60353188	4.231326167	2.817102081	3.658572763	3.783175533	1.852646496	3.509238694	4.568492059	5.158031892	3.638015409
ENSMUSG00000074259	Gramd2	-0.209980968	5.117936578	3.333573205	0.067879256	0.613794547	4.568677189	5.566906338	5.281419023	5.334400599	5.466316934	4.962617622	5.003849435	4.926189366	5.110264072	5.465309182	5.170004896	4.89547726	4.838065793	5.009087285	4.851108711	4.669203019	4.675608813	5.700399626	5.209577861	4.983973966
ENSMUSG00000026994	Galnt3	0.271390666	4.122455716	3.331956436	0.067946006	0.613794547	5.022638335	4.003254574	4.163242155	3.855003674	4.031279784	4.027326695	3.905971034	4.170893327	3.201745925	3.968731343	3.896018723	4.196482193	4.59693899	3.796572598	4.044984751	4.390229759	4.256329585	3.398623581	4.34979515	4.223734248
ENSMUSG00000031399	Fam3a	-0.171766746	5.096213497	3.331330855	0.067971853	0.613794547	4.995264847	5.118268284	4.990961652	5.137129668	5.020463963	5.132858862	5.358684063	5.12719168	5.348743364	5.135314243	5.164427563	5.217811787	4.810572502	5.027459484	5.041917222	4.798031922	4.865325822	5.410362817	5.002330149	5.034207723
ENSMUSG00000097392	D930016D06Rik	0.198203953	3.381677638	3.329825845	0.068034078	0.613794547	3.339572235	3.58324945	2.926533769	3.026679812	3.352310706	3.423996527	2.745115372	3.650503577	2.871529754	2.820849709	3.271282265	3.820945343	4.074586404	3.296847906	3.759548884	3.364366978	3.690599007	3.195105603	2.944905224	3.704051067
ENSMUSG00000069094	Pde7a	0.292933563	4.414286128	3.329537158	0.068046021	0.613794547	5.4095092	4.032613706	4.185465671	4.126325636	4.325589465	4.560111753	4.025407214	4.561324831	3.953619225	4.27526226	4.347045863	4.515540504	4.74057688	4.051228002	4.303733855	4.91071722	4.447383555	3.642533338	4.435275586	4.45374398
ENSMUSG00000044763	Trmt10c	0.143328171	4.914387792	3.32876276	0.068078068	0.613794547	5.407622738	4.959181251	4.481797509	4.614581484	5.032027003	5.066397321	4.277610283	4.907911703	4.40195278	4.518700204	4.811677373	5.330571294	5.184632037	4.72540303	5.272243414	4.781016082	5.319150936	4.819517307	4.692406454	5.04208526
ENSMUSG00000025351	Cd63	0.224436257	9.005553889	3.32855333	0.068086738	0.613794547	9.474935952	9.132341399	8.893052548	8.952508741	8.791154534	8.991763756	8.812166521	9.00273373	9.048574635	8.861085323	8.926138582	9.229334639	9.01903918	9.017836705	9.046834051	8.940705398	8.949087687	8.982497431	8.884796989	8.995246162
ENSMUSG00000038900	Rpl12	0.160220171	7.987188676	3.328196696	0.068101504	0.613794547	8.266217923	8.063844203	7.941602721	8.045943824	7.636040567	7.877367713	7.907260656	7.585152027	8.274445282	7.703337277	7.998911334	8.199022096	7.626403376	8.247779585	8.071068242	7.867893162	7.896946454	8.194992104	8.011565437	8.032245588
ENSMUSG00000051169	Rpusd3	-0.231759321	2.468572385	3.327250668	0.06814069	0.613794547	2.574700238	2.796252845	2.859005957	2.487164449	2.227864279	2.113214037	2.548697241	2.221339939	2.877057415	2.67875639	2.670717766	2.338106143	1.975473443	2.480959911	2.269694188	2.227553456	2.002239723	2.658558907	2.447447589	2.335935452
ENSMUSG00000022064	Pibf1	0.156633397	4.357788331	3.326711044	0.068163054	0.613794547	4.527578085	4.457489631	4.228911337	4.23954352	4.398867781	4.468718466	4.027844005	4.316572631	4.128333397	3.936713675	4.303729874	4.691635887	4.489011796	4.27201485	4.483943667	4.357808629	4.417800585	4.300395899	4.365029833	4.570001618
ENSMUSG00000041528	Rnf123	0.193909923	3.705354991	3.325527976	0.06821211	0.613794547	3.579651493	3.217418185	3.888599597	3.610308306	3.49839167	3.580358908	3.840942916	3.741045949	3.699709645	3.918093692	3.530258382	3.618669277	3.788385882	3.888461334	3.3250342	4.213075187	3.690599007	3.728104122	3.753870805	3.611789908
ENSMUSG00000019558	Slc6a8	0.157586838	7.165934542	3.325019391	0.06823321	0.613794547	7.05747217	6.821504268	7.244171311	7.273695678	6.96934202	7.034498157	7.142798043	7.074189341	7.33186381	7.332630125	7.11923483	7.14843087	7.178413736	7.389631756	6.889872636	7.557645461	7.098000489	7.046177725	7.242231095	7.16048538
ENSMUSG00000048154	Kmt2d	0.235996986	6.767640244	3.322898719	0.068321267	0.613794547	5.020171187	6.601261814	6.817694795	6.65805203	6.883651344	6.267474644	7.200909718	6.38804219	6.779917594	7.158410781	6.315903614	6.52894659	6.625095345	7.074874626	6.347217341	7.308602719	6.685107348	7.306368041	7.09781653	6.808802538
ENSMUSG00000075225	Ccdc162	0.224223734	4.195979932	3.32123009	0.06839064	0.613794547	4.227426401	3.842036413	4.159504723	3.903917152	4.180741472	3.914305591	4.124366031	4.295636614	3.802050871	4.662669746	4.187551839	3.925713578	4.523288691	4.289518756	3.933270853	4.854893814	4.053260493	3.938566862	4.34979515	4.177993494
ENSMUSG00000030930	Chst15	0.310377045	3.517459615	3.320880509	0.068405183	0.613794547	3.651551976	3.157759938	3.490786594	3.52948832	3.210256173	3.332693987	3.613250544	3.530192885	3.348233753	3.477735825	3.506942943	2.9429048	3.818426275	3.701703029	3.070432649	4.533549163	3.871219645	2.290365031	3.703822453	3.225683976
ENSMUSG00000030007	Cct7	-0.139846989	7.222716158	3.320760565	0.068410174	0.613794547	7.214084103	7.397328746	7.565701222	7.367193415	7.17845598	7.185216276	7.253651415	7.286266182	7.248491167	7.265169155	7.178080193	7.195511403	7.180893526	7.260230927	7.144237447	6.999026212	7.013721448	7.27956218	7.041148552	7.078118026
ENSMUSG00000034931	Dhx8	-0.136206884	5.52752894	3.320027566	0.068440681	0.613794547	5.172356378	5.334081515	5.788054086	5.632002516	5.657609964	5.453488023	5.865236126	5.612355766	5.58069562	5.720996415	5.40098284	5.308305527	5.450220999	5.485095713	5.307294323	5.500510542	5.378369945	5.704244197	5.55087203	5.417013387
ENSMUSG00000078877	Gm14295	0.205932454	2.459688786	3.317374075	0.068551241	0.613794547	2.325753088	2.455838792	2.052890387	2.27689965	2.38038904	2.625159907	1.951968747	2.362249887	2.021297682	1.926432595	2.538987906	2.994526719	2.842385319	2.336873615	2.830740663	2.548031674	2.848856506	2.195222753	2.280731902	2.909904938
ENSMUSG00000047454	Gphn	-0.218137261	2.481530128	3.317193563	0.068558769	0.613794547	2.75168793	2.455838792	2.39557988	2.547048109	2.693580304	2.665631438	2.428430874	2.674842994	2.457407455	2.398873633	2.492262286	2.289335211	2.440345117	2.394629171	2.457618489	2.403042407	2.613971307	2.116626038	2.172327663	2.666646104
ENSMUSG00000054499	Dedd2	0.132624098	5.637334348	3.316581722	0.068584292	0.613794547	5.373237686	5.350828235	5.660322373	5.632693643	5.443407686	5.33144625	5.974750247	5.556249954	5.77603811	5.783407682	5.569411368	5.479306362	5.252218811	5.838695789	5.56241234	5.78039881	5.553324969	6.055245081	5.805891654	5.637118482
ENSMUSG00000036376	Abt1	-0.161779096	4.238498168	3.313417843	0.068716436	0.613794547	4.426866295	4.204618244	4.434642705	4.312095972	4.142137301	4.142923969	4.440111032	4.387544878	4.345253901	4.27159993	4.269501794	3.98816604	4.140619063	4.371935165	4.049862776	4.054210846	3.978680378	4.367392166	4.244585951	4.015451091
ENSMUSG00000075296	Aldh3b2	-0.190750105	4.330467126	3.313117476	0.068728995	0.613794547	3.985844589	4.590349827	4.841529581	4.25757855	4.359637982	4.088145088	4.483365538	4.306142599	4.160420283	4.733601145	4.45758731	4.028347912	4.357815127	4.293861749	4.148666421	4.31115905	3.946813942	4.35766098	4.320789119	4.170825937
ENSMUSG00000046841	Ckap4	-0.207357013	7.200984513	3.312701474	0.068746393	0.613794547	6.917335178	7.569603428	6.954739455	7.419994873	7.081630895	7.287226442	7.576643675	6.91970635	7.616559676	7.247566216	7.23417548	7.176080885	6.442189317	7.162979763	7.124719971	6.41839442	7.067631527	7.811709128	7.032229402	7.172646549
ENSMUSG00000020101	Vsir	-0.185571741	6.082875173	3.310297091	0.068847044	0.613794547	5.477628858	6.164006816	6.09831315	6.435713407	5.933112239	6.289493505	6.215559438	5.967076459	6.562587505	6.092956546	6.102082571	6.076146943	5.605962269	6.129771763	5.977768025	5.774270129	5.918604898	6.532148868	5.880673816	5.914264173
ENSMUSG00000019791	Hint3	0.162642282	4.466281918	3.309166176	0.068894441	0.613794547	5.23326961	4.419891933	3.986776224	4.30690922	4.368786155	4.513753749	3.868395037	4.35755468	4.182910282	4.081795712	4.487674988	4.984975153	4.720262884	4.291691887	4.785358437	4.336337333	4.580910772	4.203220624	4.192163648	4.727290167
ENSMUSG00000024853	Sf3b2	-0.129839868	6.780903454	3.308940813	0.06890389	0.613794547	6.648490165	6.770759946	6.903988468	6.807848604	6.819487423	6.767943792	7.072247775	6.716144066	6.952810875	6.955382722	6.826148284	6.513104744	6.54907064	6.839669458	6.580009208	6.730304947	6.62524832	6.866565509	6.836069141	6.692245753
ENSMUSG00000024413	Npc1	-0.178501838	6.354717556	3.307800147	0.068951737	0.613794547	5.769663118	6.58224153	6.051690959	6.562268607	6.511340082	6.365936251	6.639448173	6.301427259	6.519499239	6.649830149	6.330088582	6.375800461	6.10531541	6.174618959	6.195902528	5.991123549	6.29184655	6.725197992	6.29080173	6.265808845
ENSMUSG00000045659	Plekha7	0.226052144	7.166362232	3.304003177	0.069111265	0.613794547	6.870852634	6.851821735	7.691055223	6.928706938	7.13354165	6.877528698	7.349546888	7.259936991	7.003600575	7.5109557	6.822021266	6.710470878	7.295935869	7.327705994	6.536359274	7.906931385	7.088643868	6.85147677	7.417543447	7.072840564
ENSMUSG00000069114	Zbtb10	-0.150113122	7.270419344	3.303571839	0.069129412	0.613794547	7.064672872	7.723483515	6.948255452	7.14057102	7.612486415	7.466863913	7.035786576	7.345187013	6.897790362	6.99534401	7.484470334	7.472152313	7.282528496	6.860314611	7.677293053	6.75447857	7.508312009	7.263366589	6.920663369	7.389610427
ENSMUSG00000007564	Ppp2r1a	-0.131180835	6.781048865	3.303492799	0.069132738	0.613794547	6.906021235	6.655515477	6.996713462	6.849170808	6.702555015	6.712280052	6.996515015	6.832153196	6.872416081	7.070248354	6.780696164	6.513989425	6.757253371	6.786725835	6.465111777	6.780395892	6.621648645	6.72377826	6.787779011	6.647764874
ENSMUSG00000033295	Ptprf	-0.271627728	6.483918646	3.302631038	0.069169011	0.613794547	5.341969642	6.886692352	6.444245357	6.982561057	6.707370803	6.405306989	6.954864494	6.025464002	6.867564929	6.330619996	6.710990631	6.007448895	5.421149842	6.580445538	6.645119576	5.750740772	6.452032234	7.082447781	6.242641384	6.341172655
ENSMUSG00000020718	Polg2	0.243068237	2.379302024	3.297534394	0.069383957	0.613794547	2.854976283	2.042817942	2.16897165	2.290978208	2.116415497	2.12777243	2.170621075	2.453289086	2.38941302	2.425485422	2.002146943	2.132273839	2.645782452	2.378362159	2.335093525	2.507227032	2.59059315	2.551656774	2.743974484	2.270384871
ENSMUSG00000049493	Pls1	0.660977136	3.226500172	3.295447658	0.069472169	0.613794547	5.516658355	2.962380983	2.961296532	2.6813748	2.550835521	3.033517407	2.858975334	2.696301598	2.762267788	3.334134254	2.946782103	2.46063456	3.122461261	2.533324305	2.662591992	3.415667119	2.736188844	1.593893309	3.938321455	2.63574401
ENSMUSG00000031148	Gpkow	-0.139412947	5.358424164	3.295147455	0.069484869	0.613794547	5.115707297	5.464448583	5.429976795	5.360502757	5.443407686	5.557965992	5.364479783	5.44814553	5.364570184	5.279046043	5.34784271	5.260608894	5.48140277	5.187734908	5.288844086	5.325472652	5.425376987	5.325546763	5.257305767	5.367715352
ENSMUSG00000038250	Usp38	-0.124519747	6.123341168	3.294096216	0.069529362	0.613794547	6.01861163	6.249545947	6.105615423	6.219508828	6.299648726	6.223249953	6.005366646	6.182917701	5.898638467	6.115604827	6.179700421	6.043432785	6.241418775	6.012794547	6.209045367	6.030223234	6.144107824	6.071707364	6.061044052	6.086980601
ENSMUSG00000030942	Thumpd1	-0.138970076	5.498659159	3.293552549	0.069552384	0.613794547	5.568233948	5.508400141	5.404940589	5.536261536	5.617238491	5.480679841	5.483767448	5.643068438	5.370460763	5.466911414	5.615104516	5.506231415	5.550789799	5.461160008	5.472627878	5.231972529	5.533539305	5.409185607	5.485287235	5.57603241
ENSMUSG00000061132	Blnk	0.300325504	2.783943093	3.293529093	0.069553378	0.613794547	3.424116204	2.551663463	2.59137875	2.450003619	2.892750293	2.614862105	2.715188729	2.685612193	2.550288114	2.810791021	2.638895678	2.822383486	3.037442408	3.092644682	2.442859971	3.468245958	3.016124091	1.823322883	2.73227333	2.446906624
ENSMUSG00000008435	Rdh13	-0.150650137	5.097638797	3.291712406	0.069630368	0.613794547	5.010260189	5.238329499	5.582908381	5.171780248	5.10865383	5.098163764	5.12260332	5.117282552	5.020709289	5.364906226	4.917145223	4.851359057	5.132633672	5.022234115	4.831413072	5.232866664	4.767081147	5.15765165	4.975284777	4.965452909
ENSMUSG00000099564	Gm28729	-0.255010667	3.128828555	3.290508475	0.06968144	0.613794547	1.789989831	3.434071055	3.262445551	3.128191033	3.168956962	3.201208851	3.411558533	3.08591454	3.379726652	3.379075556	3.14103526	3.024635899	2.842385319	3.288166847	2.886340914	2.377394907	2.906794089	3.614206319	3.161062239	3.095468991
ENSMUSG00000021395	Spin1	0.141597775	7.146607657	3.290291141	0.069690664	0.613794547	7.214623678	6.9708924	6.946900943	7.115079101	7.251575946	7.199930725	7.013520661	7.212788375	6.959013924	7.070248354	7.114421854	7.235751219	7.296698254	7.094923784	7.217061436	7.287026543	7.278455377	6.949884624	7.281148965	7.126156363
ENSMUSG00000026491	Ahctf1	-0.138691622	7.124318483	3.289395734	0.06972868	0.613794547	6.614547825	7.1708658	7.251431525	7.211215425	7.377394916	7.113425548	7.119852887	7.294204085	6.923394053	7.240792282	7.052864395	7.115585291	7.307707803	6.997772258	7.196862589	7.061761861	7.12112995	7.086503901	7.019649225	7.037812094
ENSMUSG00000002804	Nudt14	0.203803774	3.573025672	3.287400102	0.069813487	0.613794547	3.995924155	3.376352693	3.838056197	3.447017586	3.196620709	3.458958823	3.415285974	3.352378785	3.582800944	3.673612977	3.495142383	3.375567887	3.469369346	3.961258352	3.136125866	4.023536221	3.392423244	3.325627031	3.762525417	3.673948189
ENSMUSG00000032458	Copb2	-0.18357888	8.363812066	3.287207989	0.069821657	0.613794547	8.372310049	8.496329326	8.249672039	8.445692994	8.419344643	8.495808072	8.408059541	8.411261663	8.389021075	8.232944293	8.440053221	8.560598509	8.265944824	8.21237035	8.576260572	7.629851735	8.284517773	8.514184505	8.225166636	8.401607421
ENSMUSG00000021510	Zfp729a	0.178151845	4.44497142	3.2865256	0.069850684	0.613794547	4.423136109	4.40393236	3.543357547	4.12042464	4.654634468	4.767243036	3.707465525	4.587400146	3.763772723	3.711951524	4.481707442	5.123580021	4.948912692	3.832839934	5.058954608	4.168908141	4.929622892	4.292756126	4.02719281	4.877933543
ENSMUSG00000022305	Lrp12	-0.294337455	5.838659564	3.28557918	0.069890965	0.613794547	5.042225086	6.252222581	5.422979165	5.867474884	5.869010439	6.044890188	6.077122899	5.978068763	5.963728622	5.63453428	6.052620035	6.238029405	5.422547547	5.588590006	6.098036229	4.19667059	5.756057562	6.385424589	5.69346925	5.869587139
ENSMUSG00000009092	Derl3	-0.35724335	6.347253302	3.283844482	0.069964861	0.613794547	5.275256387	6.449374487	6.333337699	6.34963477	6.531846743	6.494368261	7.015363753	6.223204263	6.775114758	6.04119714	6.241925732	6.737234219	5.867419384	6.558052579	6.657956066	4.498288401	6.009554587	6.959164977	5.854601411	6.182731345
ENSMUSG00000020390	Ube2b	0.131210889	7.067240949	3.283495081	0.069979755	0.613794547	7.506211899	7.245750526	6.475770342	6.83302425	7.111457617	7.215348865	6.50248422	7.045737646	6.82922676	6.665613347	7.153891396	7.534950992	7.192000131	6.841524834	7.497049362	6.76996157	7.278455377	6.943799898	6.866830014	7.212458989
ENSMUSG00000097277	2900076A07Rik	0.200107962	3.185108882	3.282237973	0.070033371	0.613794547	3.496898552	2.988300089	3.31042269	2.931030378	2.942614881	2.954052879	2.721223927	3.283160073	2.904382425	2.931748602	3.014481262	3.473414403	3.351043995	3.131987269	3.477637384	3.573639694	3.294540427	3.075534111	3.028608402	3.467156689
ENSMUSG00000102752	Gm7694	0.225036493	4.657677734	3.272545706	0.070448225	0.616194068	4.801996055	4.265943727	4.707174483	4.413706777	4.843656231	4.413346456	4.833235321	4.668351636	4.437927548	4.647207482	4.194865632	4.091346791	4.941132074	4.782148637	4.295542618	5.192071682	4.872613094	4.440662581	5.094328449	4.588946853
ENSMUSG00000085998	AW822252	0.24352325	2.707716115	3.272459358	0.070451933	0.616194068	3.098941865	2.66313351	2.337222371	2.398918334	2.35606193	2.733834569	2.383471143	2.362249887	3.270561957	2.684276421	2.561795202	2.92172749	2.664804557	2.699670672	2.556905275	3.002738047	2.625519842	2.878660674	2.772818782	2.736276551
ENSMUSG00000033294	Noc4l	-0.181652302	2.967169396	3.27175483	0.070482192	0.616194068	2.854976283	2.944839211	3.165154516	3.166876594	2.875738268	2.88717129	3.245615585	2.967362182	3.087184671	3.197984339	2.981028748	2.626881377	2.782686729	2.989321711	2.662591992	3.168925975	2.838969928	2.871840099	2.979961309	2.726532745
ENSMUSG00000025902	Sox17	0.262572404	4.335726398	3.267467797	0.070666623	0.617030897	4.644320818	4.05731173	4.588496195	4.143885173	4.131427107	4.153634503	4.384152874	4.167056019	4.275811033	4.11078074	4.077111203	4.023385957	4.556770068	4.507125388	3.959430643	5.290686983	4.538778721	3.320626722	4.514266173	4.237521466
ENSMUSG00000108621	Gm37494	0.169182165	5.356308429	3.266814747	0.070694762	0.617030897	5.165674773	5.315432778	4.672191289	5.155521134	5.643859321	5.576657506	4.77350242	5.422623582	4.646497219	4.81007164	5.456805194	5.941904474	5.650778026	4.95252376	5.889365341	5.30180766	5.885367766	5.027144176	5.022887021	5.733915569
ENSMUSG00000013662	Atad1	0.13126577	6.788041471	3.264539961	0.070792876	0.617377018	6.87904489	6.952906093	6.352697354	6.654653415	6.836622356	6.93608643	6.323140712	6.818152045	6.560012409	6.420594943	6.797008118	7.273854849	6.942075242	6.628519738	7.145946968	6.452570133	6.930626653	6.868708218	6.605372801	6.95626398
ENSMUSG00000063870	Chd4	-0.13579003	6.778669501	3.261804748	0.070911042	0.617897293	6.283239036	6.813673299	7.113357865	6.846790098	6.874046187	6.777208208	7.076961942	6.657864798	6.906938538	7.141956441	6.717353093	6.357187963	6.665202913	6.75754316	6.395920393	7.018083135	6.596196256	6.794460179	6.893012794	6.483922523
ENSMUSG00000057440	Mpp7	0.26559162	6.23726992	3.258617805	0.071048991	0.618588944	6.703344277	6.053770414	6.210030271	5.793380068	6.320229481	6.412013405	5.718337352	6.654442789	5.500597663	5.947329553	5.990935672	6.337332931	6.92688981	5.995567173	6.225307314	6.492316212	6.573271498	5.340445365	6.185863838	6.335574804
ENSMUSG00000036402	Gng12	0.156739304	7.850403772	3.254581989	0.071224095	0.619602693	8.082145696	7.776817685	7.641676999	7.684464833	7.993296098	7.895560162	7.574978357	7.997539144	7.667887088	7.568055448	7.943001551	7.975448851	8.07117616	7.699519607	8.12001529	7.683324876	8.030534618	7.740718514	7.74773188	7.905468444
ENSMUSG00000026113	Inpp4a	0.155780604	4.823610122	3.251188258	0.071371699	0.619917768	4.43799933	4.661881865	4.930841794	4.862151543	4.912001607	4.630808002	4.968768414	4.778082275	4.608788095	4.911217464	4.80691218	4.614545631	4.975819085	4.858899536	4.707234739	5.201237445	4.746074166	4.819517307	4.999892322	4.817256496
ENSMUSG00000027712	Anxa5	-0.174947125	8.598081795	3.251050192	0.071377711	0.619917768	8.703385127	8.601879893	8.725192356	8.615869781	8.60788832	8.653157071	8.618215068	8.764816387	8.6201183	8.781477798	8.664737841	8.515811321	8.65734949	8.478832976	8.490055218	8.32787372	8.514453998	8.505397621	8.485598628	8.548135887
ENSMUSG00000001767	Crnkl1	-0.118646075	5.416247122	3.246138115	0.071591953	0.620886322	5.53232555	5.453635914	5.453823215	5.483601238	5.396468071	5.498993799	5.302431409	5.565024915	5.340764365	5.367481921	5.43226152	5.5221485	5.578639761	5.323499949	5.526116395	5.208528358	5.331543396	5.402102108	5.239850595	5.297056704
ENSMUSG00000029345	Tfip11	-0.124729373	5.114499709	3.245798019	0.071606812	0.620886322	4.752319867	5.01698336	5.409668092	5.133227724	5.062416215	4.95447366	5.517104801	5.02065101	5.42713865	5.507956865	5.015425347	4.722579489	4.867099501	5.261655051	4.734758921	5.253280287	4.850639913	5.215365969	5.220088645	4.877933543
ENSMUSG00000035900	Gramd4	0.155754953	5.890280192	3.239240068	0.071893978	0.622099658	5.656663811	5.713957332	6.168329991	5.855090911	5.857141763	5.712037317	6.12058003	5.913115187	5.648521966	6.250094	5.750312213	5.516862293	5.70347167	5.879722113	5.572617071	6.296253955	5.752111908	5.911332099	6.24161	5.899163644
ENSMUSG00000053886	Sh2d4a	0.397975105	2.989996865	3.238991208	0.0719049	0.622099658	4.192792697	2.504546573	3.048752968	2.564539005	2.823464404	2.762105508	2.902116954	3.444023581	2.251519489	2.764638347	2.431643239	3.004633093	3.496167245	2.806876388	2.597450458	3.54224509	3.165997722	2.139522544	3.098635141	2.614768648
ENSMUSG00000018900	Slc22a5	-0.241610193	7.098526593	3.237735592	0.071960032	0.622099658	6.422400601	7.358936172	6.853990737	7.296118192	7.227472363	7.133402775	7.209521969	7.172205757	7.170170182	7.044458463	7.260554799	7.38102179	6.701925247	6.902517731	7.344612334	6.047096996	6.96625872	7.595614717	6.917114771	7.2115861
ENSMUSG00000025264	Tsr2	-0.157915728	4.228274196	3.234191563	0.072115888	0.622099658	4.647521385	4.265943727	4.305315043	4.18026798	4.277825427	4.392398343	4.061533843	4.075857736	4.286235237	4.406291026	4.379502765	4.091346791	4.085215649	4.106589647	4.162244647	4.155767205	4.120097685	3.983552168	4.209146928	4.216790913
ENSMUSG00000051721	Wdcp	-0.199174217	2.728296894	3.233359283	0.072152542	0.622099658	2.678477674	2.551663463	2.986829714	2.804252967	3.029784185	2.752743282	2.762777843	2.642044503	2.780079364	2.716960289	2.820080582	2.900234682	2.54671744	2.604979942	2.700310266	2.536490493	2.578760457	2.78737437	2.557634947	2.68688579
ENSMUSG00000070284	Gmppb	-0.193188905	5.932771462	3.230618757	0.072273377	0.622099658	5.691192367	6.163058915	5.854287096	6.063203013	5.923831845	5.876234872	6.315681173	5.880679796	6.1076239	5.827726659	5.975093493	6.019958777	5.462502948	5.982846557	5.953243971	5.073296575	5.756057562	6.405045133	5.937828232	5.882807165
ENSMUSG00000035890	Rnf126	0.127745718	5.608054121	3.230614325	0.072273572	0.622099658	5.645501859	5.43961376	5.857750916	5.537000072	5.421594762	5.298045284	5.823767525	5.493283743	5.658185625	5.715615369	5.54243143	5.155679367	5.419750781	5.895525711	5.315419295	5.983174824	5.494709963	5.6424689	5.900413711	5.569234052
[truncated: 9,336 more rows]
